# Supplementary material for: 5,7,8,10,11,13,14,16-Octa­hydro-6,15-(ethanoxyethanoxyethano)-1,4:17,20-dietheno[9,12,6,15]benzodioxadiaza­cyclo­docosine
Source: Acta Crystallogr Sect E Struct Rep Online. 2012 Oct 31;68(Pt 11):o3239. doi: 10.1107/S1600536812044017 (PMC3515318; doi:10.1107/S1600536812044017)
Supplement: Supplementary file 1 [file e-68-o3239-sup1.cif]

##############################################################################
#                                                                            #
# This CIF contains the data in a paper accepted for publication in          #
# Acta Crystallographica Section E. It conforms to the requirements of       #
# Notes for Authors for Acta Crystallographica Section E, and has been       #
# peer reviewed under the auspices of the IUCr Commission on Journals.       #
#                                                                            #
# Full details of the Crystallographic Information File format               #
# are given in the paper "The Crystallographic Information File (CIF):       #
# a New Standard Archive File for Crystallography" by S. R. Hall, F. H.      #
# Allen and I. D. Brown [Acta Cryst. (1991), A47, 655-685].                  #
#                                                                            #
# The current version of the core CIF dictionary is obtainable from          #
# ftp://ftp.iucr.org/pub/cif_core.dic.                                       #
#                                                                            #
# Software is freely available for graphical display of the structure(s)     #
# in this CIF. For information consult the CIF software page                 #
# http://www.iucr.org/resources/cif/software.                                #
#                                                                            #
# This file may be used for bona fide research purposes within the           #
# scientific community so long as proper attribution is given to the journal # 
# article from which it was obtained.                                        #
#                                                                            #
##############################################################################
data_global
_audit_creation_method     'WinGX routine CIF_UPDATE'
_audit_conform_dict_name     cif_core.dic
_audit_conform_dict_version     2.3
_journal_date_recd_electronic     2012-10-08
_journal_date_accepted     2012-10-23
_journal_name_full     'Acta Crystallographica, Section E'
_journal_year     2012
_journal_volume     68
_journal_issue     11
_journal_page_first     o3239
_journal_page_last     o3239
_journal_paper_category     QO
_journal_paper_doi     10.1107/S1600536812044017
_journal_coeditor_code     BV2212
_publ_contact_author_name     'Fronczek, Frank R.'
_publ_contact_author_address
;
Department of Chemistry
Louisiana State University
Baton Rouge
LA 70803-1804
USA
;
_publ_contact_author_email     ffroncz@lsu.edu
_publ_contact_author_fax     '225-578-3458'
_publ_contact_author_phone     '225-578-8270'
_publ_section_title
;\
5,7,8,10,11,13,14,16-Octahydro-6,15-(ethanoxyethanoxyethano)-1,4:17,20-\
dietheno[9,12,6,15]benzodioxadiazacyclodocosine
;
_publ_section_title_footnote
;
 CAS 77968--08--2.
;
loop_
    _publ_author_name
    _publ_author_footnote
    _publ_author_address
    'Barnett, Heath A.' .
;
Department of Chemistry
Louisiana State University
Baton Rouge
LA 70803-1804
USA
;
    'Fronczek, Frank R.' .
;
Department of Chemistry
Louisiana State University
Baton Rouge
LA 70803-1804
USA
;
    'Watkins, Steven F.' .
;
Department of Chemistry
Louisiana State University
Baton Rouge
LA 70803-1804
USA
;
data_I
_audit_creation_method     'WinGX routine CIF_UPDATE'
_chemical_name_systematic
;
21,24,29,32-Tetraoxa-1,18-
diazapentacyclo[16.8.8.2^3,6^.2^13,16^.0^7,12^]octatriaconta-
3,5,7(12),8,10,13,15,35,37-nonaene
;
_chemical_name_common
;
5,7,8,10,11,13,14,16-Octahydro-6,15-(ethanoxyethanoxyethano)-1,4:17,20-\
dietheno[9,12,6,15]benzodioxadiazacyclodocosine
;
_chemical_formula_moiety     'C32 H40 N2 O4'
_chemical_formula_sum     'C32 H40 N2 O4'
_chemical_formula_iupac     'C32 H40 N2 O4'
_chemical_formula_weight     516.66
_symmetry_cell_setting     triclinic
_symmetry_space_group_name_H-M     'P -1'
_symmetry_space_group_name_Hall     '-P 1'
loop_
    _symmetry_equiv_pos_as_xyz
    'x, y, z'
    '-x, -y, -z'
_cell_length_a     9.6757(3)
_cell_length_b     12.1582(4)
_cell_length_c     12.5129(5)
_cell_angle_alpha     88.178(2)
_cell_angle_beta     82.616(2)
_cell_angle_gamma     78.072(2)
_cell_volume     1428.26(9)
_cell_formula_units_Z     2
_cell_measurement_reflns_used     10814
_cell_measurement_theta_min     2.546
_cell_measurement_theta_max     33.142
_cell_measurement_temperature     100.0(5)
_cell_measurement_pressure     101.3
_exptl_crystal_description     fragment
_exptl_crystal_colour     colorless
_exptl_crystal_size_max     0.33
_exptl_crystal_size_mid     0.32
_exptl_crystal_size_min     0.22
_exptl_crystal_density_diffrn     1.201
_exptl_crystal_density_method     'not measured'
_exptl_crystal_F_000     556
_exptl_absorpt_coefficient_mu     0.079
_exptl_absorpt_correction_type     multi-scan
_exptl_absorpt_process_details     '(SCALEPACK; Otwinowski & Minor, 1997)'
_exptl_absorpt_correction_T_min     0.9745
_exptl_absorpt_correction_T_max     0.9829
_diffrn_ambient_temperature     100.0(5)
_diffrn_radiation_type     MoK\a
_diffrn_radiation_wavelength     0.71073
_diffrn_radiation_source     'sealed tube'
_diffrn_radiation_monochromator     graphite
_diffrn_measurement_device     'Nonius KappaCCD'
_diffrn_measurement_method     '\w and \f scans'
_diffrn_detector_area_resol_mean     9
_diffrn_reflns_number     10763
_diffrn_reflns_av_R_equivalents     0
_diffrn_reflns_theta_min     2.55
_diffrn_reflns_theta_max     33.1
_diffrn_reflns_theta_full     25
_diffrn_measured_fraction_theta_max     0.992
_diffrn_measured_fraction_theta_full     0.998
_diffrn_reflns_limit_h_min     -14
_diffrn_reflns_limit_h_max     14
_diffrn_reflns_limit_k_min     -18
_diffrn_reflns_limit_k_max     18
_diffrn_reflns_limit_l_min     0
_diffrn_reflns_limit_l_max     19
_diffrn_standards_number     0
_diffrn_standards_decay_%     ?
_reflns_number_total     10763
_reflns_number_gt     5346
_reflns_threshold_expression     I>2\s(I)
_refine_ls_structure_factor_coef     Fsqd
_refine_ls_matrix_type     full
_refine_ls_R_factor_gt     0.0448
_refine_ls_wR_factor_ref     0.1149
_refine_ls_goodness_of_fit_ref     0.806
_refine_ls_restrained_S_all     0.806
_refine_ls_number_reflns     10763
_refine_ls_number_parameters     351
_refine_ls_number_restraints     0
_refine_ls_number_constraints     0
_refine_ls_hydrogen_treatment     constr
_refine_ls_weighting_scheme     calc
_refine_ls_weighting_details
         'calc w=1/[\s^2^(Fo^2^)+(0.0599P)^2^+0.0637P] where P=(Fo^2^+2Fc^2^)/3'
_atom_sites_solution_hydrogens     geom
_atom_sites_solution_primary     direct
_atom_sites_solution_secondary     difmap
_refine_ls_shift/su_max     0.001
_refine_diff_density_max     0.299
_refine_diff_density_min     -0.224
_refine_ls_extinction_method     'SHELXL97 (Sheldrick, 2008)'
_refine_ls_extinction_coef     0.0078(12)
_refine_ls_extinction_expression
                                    Fc^*^=kFc[1+0.001xFc^2^\l^3^/sin(2\q)]^-1/4^
loop_
    _atom_type_symbol
    _atom_type_description
    _atom_type_scat_dispersion_real
    _atom_type_scat_dispersion_imag
    _atom_type_scat_source
    C C 0.0033 0.0016 'International Tables Vol C Tables 4.2.6.8 and 6.1.1.4'
    H H 0 0 'International Tables Vol C Tables 4.2.6.8 and 6.1.1.4'
    N N 0.0061 0.0033 'International Tables Vol C Tables 4.2.6.8 and 6.1.1.4'
    O O 0.0106 0.006 'International Tables Vol C Tables 4.2.6.8 and 6.1.1.4'
_computing_data_collection     'COLLECT (Nonius, 2000)'
_computing_cell_refinement     'DENZO and SCALEPACK (Otwinowski & Minor, 1997)'
_computing_data_reduction     'DENZO and SCALEPACK (Otwinowski & Minor, 1997)'
_computing_structure_solution     'SHELXS86 (Sheldrick, 2008)'
_computing_structure_refinement     'SHELXL97 (Sheldrick, 2008)'
_computing_molecular_graphics     'ORTEP-3 for Windows (Farrugia, 1997)'
_computing_publication_material     'WinGX (Farrugia, 1999)'
loop_
    _atom_site_type_symbol
    _atom_site_label
    _atom_site_fract_x
    _atom_site_fract_y
    _atom_site_fract_z
    _atom_site_U_iso_or_equiv
    _atom_site_adp_type
    _atom_site_calc_flag
    _atom_site_refinement_flags
    _atom_site_occupancy
    _atom_site_disorder_assembly
    _atom_site_disorder_group
    N N1 -0.23215(9) 0.53384(7) 0.19296(7) 0.0211(2) Uani d . 1 . .
    C C2 -0.37788(11) 0.58008(10) 0.24093(9) 0.0247(2) Uani d . 1 . .
    H H2A -0.4347 0.5208 0.2433 0.03 Uiso calc R 1 . .
    H H2B -0.421 0.642 0.1947 0.03 Uiso calc R 1 . .
    C C3 -0.38478(11) 0.62427(10) 0.35394(9) 0.0270(3) Uani d . 1 A .
    H H3A -0.3355 0.5654 0.4003 0.032 Uiso calc R 1 . .
    H H3B -0.3393 0.6902 0.3524 0.032 Uiso calc R 1 . .
    O O4 -0.53150(8) 0.65506(7) 0.39325(6) 0.02816(19) Uani d . 1 . .
    C C5A -0.5774(2) 0.7325(2) 0.47940(19) 0.0250(7) Uani d P 0.490(3) A 1
    H H5A1 -0.6827 0.7488 0.4907 0.03 Uiso calc PR 0.490(3) A 1
    H H5A2 -0.5473 0.8037 0.4569 0.03 Uiso calc PR 0.490(3) A 1
    C C6A -0.5257(3) 0.6977(4) 0.5841(3) 0.0393(7) Uani d P 0.490(3) A 1
    H H6AA -0.5853 0.7448 0.6426 0.047 Uiso calc PR 0.490(3) A 1
    H H6AB -0.5312 0.6182 0.5996 0.047 Uiso calc PR 0.490(3) A 1
    C C5B -0.5732(2) 0.6471(2) 0.50314(18) 0.0268(7) Uani d P 0.510(3) A 2
    H H5B1 -0.5277 0.5718 0.528 0.032 Uiso calc PR 0.510(3) A 2
    H H5B2 -0.6774 0.6517 0.5144 0.032 Uiso calc PR 0.510(3) A 2
    C C6B -0.54004(7) 0.73216(6) 0.57237(5) 0.0393(7) Uani d P 0.510(3) A 2
    H H6BA -0.5715 0.8083 0.5424 0.047 Uiso calc PR 0.510(3) A 2
    H H6BB -0.5917 0.7289 0.6456 0.047 Uiso calc PR 0.510(3) A 2
    O O7 -0.38556(7) 0.71046(6) 0.57801(5) 0.0337(2) Uani d R 1 . .
    C C8 -0.35602(7) 0.80673(6) 0.62382(5) 0.0246(2) Uani d R 1 A .
    H H8A -0.3743 0.803 0.7034 0.03 Uiso calc R 1 . .
    H H8B -0.418 0.8755 0.5989 0.03 Uiso calc R 1 . .
    C C9 -0.20174(11) 0.80985(9) 0.58898(8) 0.0224(2) Uani d . 1 . .
    H H9A -0.172 0.8631 0.6352 0.027 Uiso calc R 1 A .
    H H9B -0.1426 0.7344 0.5992 0.027 Uiso calc R 1 . .
    N N10 -0.17621(9) 0.84405(7) 0.47596(7) 0.02067(19) Uani d . 1 A .
    C C11 -0.02881(11) 0.80186(9) 0.42935(9) 0.0227(2) Uani d . 1 . .
    H H11A 0.0359 0.8144 0.4809 0.027 Uiso calc R 1 A .
    H H11B -0.0079 0.8449 0.3628 0.027 Uiso calc R 1 . .
    C C12 0.00009(11) 0.67766(9) 0.40272(9) 0.0239(2) Uani d . 1 A .
    H H12A -0.0193 0.6329 0.4683 0.029 Uiso calc R 1 . .
    H H12B -0.0607 0.6636 0.3489 0.029 Uiso calc R 1 . .
    O O13 0.14635(8) 0.64881(6) 0.36029(7) 0.02792(19) Uani d . 1 . .
    C C14 0.20675(12) 0.53217(9) 0.35947(10) 0.0274(3) Uani d . 1 A .
    H H14A 0.1765 0.4994 0.4299 0.033 Uiso calc R 1 . .
    H H14B 0.3117 0.5222 0.3515 0.033 Uiso calc R 1 . .
    C C15 0.16638(11) 0.46794(9) 0.27126(9) 0.0259(2) Uani d . 1 . .
    H H15A 0.1703 0.5114 0.2031 0.031 Uiso calc R 1 A .
    H H15B 0.2344 0.3952 0.2598 0.031 Uiso calc R 1 . .
    O O16 0.02643(7) 0.44884(6) 0.30085(6) 0.02359(18) Uani d . 1 A .
    C C17 -0.02009(12) 0.38896(10) 0.22075(9) 0.0268(3) Uani d . 1 . .
    H H17A 0.0121 0.307 0.2309 0.032 Uiso calc R 1 A .
    H H17B 0.0205 0.4097 0.148 0.032 Uiso calc R 1 . .
    C C18 -0.18012(12) 0.41909(9) 0.23150(9) 0.0235(2) Uani d . 1 A .
    H H18A -0.2153 0.3652 0.1896 0.028 Uiso calc R 1 . .
    H H18B -0.2188 0.4126 0.3081 0.028 Uiso calc R 1 . .
    C C19 -0.22206(12) 0.53917(9) 0.07518(9) 0.0237(2) Uani d . 1 . .
    H H19A -0.3009 0.5094 0.0513 0.028 Uiso calc R 1 . .
    H H19B -0.1312 0.4913 0.0438 0.028 Uiso calc R 1 . .
    C C20 -0.22940(11) 0.65830(9) 0.03457(8) 0.0217(2) Uani d . 1 . .
    C C21 -0.33622(11) 0.71247(9) -0.02373(9) 0.0240(2) Uani d . 1 . .
    H H21 -0.4051 0.673 -0.0418 0.029 Uiso calc R 1 . .
    C C22 -0.34428(11) 0.82403(9) -0.05634(8) 0.0237(2) Uani d . 1 . .
    H H22 -0.4183 0.8595 -0.0965 0.028 Uiso calc R 1 . .
    C C23 -0.24558(11) 0.88407(9) -0.03088(8) 0.0216(2) Uani d . 1 . .
    C C24 -0.13529(11) 0.82843(9) 0.02581(9) 0.0224(2) Uani d . 1 . .
    H H24 -0.0648 0.8671 0.0421 0.027 Uiso calc R 1 . .
    C C25 -0.12808(11) 0.71798(9) 0.05823(8) 0.0225(2) Uani d . 1 . .
    H H25 -0.0531 0.6819 0.0972 0.027 Uiso calc R 1 . .
    C C26 -0.25954(11) 1.00549(9) -0.06088(9) 0.0224(2) Uani d . 1 . .
    C C27 -0.27508(12) 1.03916(10) -0.16710(9) 0.0293(3) Uani d . 1 . .
    H H27 -0.2808 0.9846 -0.2182 0.035 Uiso calc R 1 . .
    C C28 -0.28245(13) 1.15045(11) -0.20031(10) 0.0329(3) Uani d . 1 . .
    H H28 -0.293 1.1714 -0.2731 0.039 Uiso calc R 1 . .
    C C29 -0.27428(12) 1.23011(10) -0.12599(10) 0.0321(3) Uani d . 1 . .
    H H29 -0.277 1.306 -0.1478 0.039 Uiso calc R 1 . .
    C C30 -0.26221(12) 1.19882(10) -0.01984(10) 0.0279(3) Uani d . 1 . .
    H H30 -0.2581 1.2544 0.0306 0.033 Uiso calc R 1 . .
    C C31 -0.25585(11) 1.08767(9) 0.01550(9) 0.0221(2) Uani d . 1 . .
    C C32 -0.24813(11) 1.06006(9) 0.13170(9) 0.0213(2) Uani d . 1 . .
    C C33 -0.15041(11) 1.09725(9) 0.18699(9) 0.0241(2) Uani d . 1 . .
    H H33 -0.0899 1.1427 0.1508 0.029 Uiso calc R 1 . .
    C C34 -0.14044(12) 1.06865(9) 0.29445(9) 0.0244(2) Uani d . 1 . .
    H H34 -0.0729 1.0948 0.3306 0.029 Uiso calc R 1 . .
    C C35 -0.22686(11) 1.00284(9) 0.34998(9) 0.0222(2) Uani d . 1 A .
    C C36 -0.32687(11) 0.96731(9) 0.29568(9) 0.0229(2) Uani d . 1 . .
    H H36 -0.3883 0.923 0.3326 0.027 Uiso calc R 1 . .
    C C37 -0.33787(11) 0.99569(9) 0.18866(9) 0.0216(2) Uani d . 1 . .
    H H37 -0.4073 0.9712 0.1534 0.026 Uiso calc R 1 . .
    C C38 -0.21402(12) 0.96682(9) 0.46525(9) 0.0244(2) Uani d . 1 . .
    H H38A -0.1403 1.0004 0.4921 0.029 Uiso calc R 1 A .
    H H38B -0.3057 0.9953 0.5102 0.029 Uiso calc R 1 . .
loop_
    _atom_site_aniso_label
    _atom_site_aniso_U_11
    _atom_site_aniso_U_22
    _atom_site_aniso_U_33
    _atom_site_aniso_U_12
    _atom_site_aniso_U_13
    _atom_site_aniso_U_23
    N1 0.0243(5) 0.0195(5) 0.0185(5) -0.0034(4) -0.0008(4) 0.0012(4)
    C2 0.0226(5) 0.0265(6) 0.0246(6) -0.0044(5) -0.0022(4) -0.0001(5)
    C3 0.0194(5) 0.0364(7) 0.0251(6) -0.0069(5) 0.0009(4) -0.0047(5)
    O4 0.0193(4) 0.0385(5) 0.0254(4) -0.0042(3) 0.0005(3) -0.0042(4)
    C5A 0.0188(11) 0.0283(16) 0.0270(13) -0.0040(10) 0.0011(9) -0.0065(11)
    C6A 0.0244(8) 0.063(2) 0.0326(9) -0.0174(10) 0.0067(6) -0.0113(11)
    C5B 0.0221(11) 0.0331(16) 0.0250(12) -0.0092(10) 0.0027(9) 0.0036(10)
    C6B 0.0244(8) 0.063(2) 0.0326(9) -0.0174(10) 0.0067(6) -0.0113(11)
    O7 0.0271(4) 0.0398(5) 0.0357(5) -0.0136(4) 0.0049(4) -0.0161(4)
    C8 0.0291(6) 0.0230(6) 0.0196(6) -0.0025(5) 0.0010(4) -0.0034(4)
    C9 0.0272(6) 0.0219(6) 0.0184(5) -0.0043(4) -0.0045(4) -0.0006(4)
    N10 0.0240(5) 0.0177(4) 0.0193(5) -0.0026(4) -0.0017(4) -0.0001(4)
    C11 0.0226(5) 0.0200(5) 0.0257(6) -0.0059(4) -0.0016(4) 0.0000(4)
    C12 0.0200(5) 0.0216(6) 0.0297(6) -0.0051(4) 0.0002(4) -0.0023(5)
    O13 0.0200(4) 0.0189(4) 0.0424(5) -0.0028(3) 0.0030(3) 0.0011(3)
    C14 0.0196(5) 0.0204(6) 0.0411(7) -0.0020(5) -0.0033(5) -0.0007(5)
    C15 0.0222(5) 0.0235(6) 0.0298(6) -0.0029(5) 0.0022(5) 0.0013(5)
    O16 0.0230(4) 0.0249(4) 0.0235(4) -0.0064(3) -0.0016(3) -0.0037(3)
    C17 0.0315(6) 0.0226(6) 0.0253(6) -0.0008(5) -0.0065(5) -0.0045(5)
    C18 0.0298(6) 0.0196(5) 0.0227(6) -0.0077(5) -0.0051(5) 0.0000(4)
    C19 0.0274(6) 0.0214(6) 0.0215(6) -0.0037(5) -0.0018(4) -0.0012(4)
    C20 0.0249(5) 0.0220(6) 0.0156(5) -0.0018(4) 0.0021(4) -0.0019(4)
    C21 0.0252(6) 0.0254(6) 0.0216(6) -0.0059(5) -0.0022(4) -0.0020(5)
    C22 0.0249(6) 0.0252(6) 0.0196(6) -0.0013(5) -0.0048(4) 0.0013(4)
    C23 0.0227(5) 0.0221(6) 0.0180(5) -0.0022(4) 0.0015(4) 0.0000(4)
    C24 0.0203(5) 0.0245(6) 0.0214(6) -0.0038(4) 0.0006(4) -0.0014(4)
    C25 0.0210(5) 0.0241(6) 0.0204(6) 0.0001(4) -0.0018(4) -0.0011(4)
    C26 0.0202(5) 0.0232(6) 0.0224(6) -0.0033(4) -0.0004(4) 0.0035(4)
    C27 0.0316(6) 0.0320(7) 0.0230(6) -0.0050(5) -0.0021(5) 0.0023(5)
    C28 0.0367(7) 0.0373(7) 0.0244(6) -0.0082(6) -0.0041(5) 0.0114(5)
    C29 0.0341(7) 0.0266(6) 0.0365(7) -0.0093(5) -0.0054(5) 0.0127(5)
    C30 0.0286(6) 0.0253(6) 0.0310(7) -0.0090(5) -0.0040(5) 0.0047(5)
    C31 0.0188(5) 0.0231(6) 0.0237(6) -0.0042(4) -0.0012(4) 0.0039(4)
    C32 0.0215(5) 0.0171(5) 0.0231(6) -0.0009(4) 0.0003(4) 0.0005(4)
    C33 0.0263(6) 0.0193(5) 0.0275(6) -0.0080(5) -0.0010(5) 0.0013(4)
    C34 0.0265(6) 0.0217(6) 0.0260(6) -0.0062(5) -0.0048(5) -0.0022(5)
    C35 0.0266(6) 0.0163(5) 0.0214(6) -0.0006(4) -0.0005(4) -0.0017(4)
    C36 0.0238(5) 0.0186(5) 0.0245(6) -0.0036(4) 0.0022(4) 0.0005(4)
    C37 0.0198(5) 0.0204(5) 0.0239(6) -0.0033(4) -0.0015(4) -0.0014(4)
    C38 0.0307(6) 0.0183(5) 0.0235(6) -0.0033(5) -0.0035(5) -0.0016(4)
_geom_special_details
;
All e.s.d.'s (except the e.s.d. in the dihedral angle between two l.s. planes)
are estimated using the full covariance matrix. The cell e.s.d.'s are taken
into account individually in the estimation of e.s.d.'s in distances, angles
and torsion angles; correlations between e.s.d.'s in cell parameters are only
used when they are defined by crystal symmetry. An approximate (isotropic)
treatment of cell e.s.d.'s is used for estimating e.s.d.'s involving l.s.
planes.
;
loop_
    _geom_bond_atom_site_label_1
    _geom_bond_atom_site_label_2
    _geom_bond_site_symmetry_2
    _geom_bond_distance
    _geom_bond_publ_flag
    N1 C2 . 1.4632(14) ?
    N1 C19 . 1.4647(15) ?
    N1 C18 . 1.4703(14) ?
    C2 C3 . 1.5173(16) ?
    C2 H2A . 0.99 ?
    C2 H2B . 0.99 ?
    C3 O4 . 1.4178(13) ?
    C3 H3A . 0.99 ?
    C3 H3B . 0.99 ?
    O4 C5B . 1.389(2) ?
    O4 C5A . 1.419(2) ?
    C5A C6A . 1.480(5) ?
    C5A H5A1 . 0.99 ?
    C5A H5A2 . 0.99 ?
    C6A O7 . 1.389(3) ?
    C6A H6AA . 0.99 ?
    C6A H6AB . 0.99 ?
    C5B C6B . 1.479(2) ?
    C5B H5B1 . 0.99 ?
    C5B H5B2 . 0.99 ?
    C6B O7 . 1.4737 ?
    C6B H6BA . 0.99 ?
    C6B H6BB . 0.99 ?
    O7 C8 . 1.4153 ?
    C8 C9 . 1.5084(13) ?
    C8 H8A . 0.99 ?
    C8 H8B . 0.99 ?
    C9 N10 . 1.4660(15) ?
    C9 H9A . 0.99 ?
    C9 H9B . 0.99 ?
    N10 C11 . 1.4630(14) ?
    N10 C38 . 1.4677(14) ?
    C11 C12 . 1.5175(15) ?
    C11 H11A . 0.99 ?
    C11 H11B . 0.99 ?
    C12 O13 . 1.4217(13) ?
    C12 H12A . 0.99 ?
    C12 H12B . 0.99 ?
    O13 C14 . 1.4176(14) ?
    C14 C15 . 1.5074(16) ?
    C14 H14A . 0.99 ?
    C14 H14B . 0.99 ?
    C15 O16 . 1.4215(13) ?
    C15 H15A . 0.99 ?
    C15 H15B . 0.99 ?
    O16 C17 . 1.4265(13) ?
    C17 C18 . 1.5050(16) ?
    C17 H17A . 0.99 ?
    C17 H17B . 0.99 ?
    C18 H18A . 0.99 ?
    C18 H18B . 0.99 ?
    C19 C20 . 1.5104(16) ?
    C19 H19A . 0.99 ?
    C19 H19B . 0.99 ?
    C20 C21 . 1.3842(16) ?
    C20 C25 . 1.3992(15) ?
    C21 C22 . 1.3934(16) ?
    C21 H21 . 0.95 ?
    C22 C23 . 1.3884(16) ?
    C22 H22 . 0.95 ?
    C23 C24 . 1.4018(15) ?
    C23 C26 . 1.4945(16) ?
    C24 C25 . 1.3808(16) ?
    C24 H24 . 0.95 ?
    C25 H25 . 0.95 ?
    C26 C27 . 1.3957(16) ?
    C26 C31 . 1.4133(15) ?
    C27 C28 . 1.3930(17) ?
    C27 H27 . 0.95 ?
    C28 C29 . 1.3845(17) ?
    C28 H28 . 0.95 ?
    C29 C30 . 1.3827(17) ?
    C29 H29 . 0.95 ?
    C30 C31 . 1.4001(16) ?
    C30 H30 . 0.95 ?
    C31 C32 . 1.4896(16) ?
    C32 C33 . 1.3935(15) ?
    C32 C37 . 1.4003(15) ?
    C33 C34 . 1.3885(16) ?
    C33 H33 . 0.95 ?
    C34 C35 . 1.3836(16) ?
    C34 H34 . 0.95 ?
    C35 C36 . 1.3947(15) ?
    C35 C38 . 1.5069(16) ?
    C36 C37 . 1.3842(16) ?
    C36 H36 . 0.95 ?
    C37 H37 . 0.95 ?
    C38 H38A . 0.99 ?
    C38 H38B . 0.99 ?
loop_
    _geom_angle_atom_site_label_1
    _geom_angle_atom_site_label_2
    _geom_angle_atom_site_label_3
    _geom_angle_site_symmetry_1
    _geom_angle_site_symmetry_3
    _geom_angle
    _geom_angle_publ_flag
    C2 N1 C19 . . 110.31(8) ?
    C2 N1 C18 . . 112.01(9) ?
    C19 N1 C18 . . 111.70(8) ?
    N1 C2 C3 . . 112.64(9) ?
    N1 C2 H2A . . 109.1 ?
    C3 C2 H2A . . 109.1 ?
    N1 C2 H2B . . 109.1 ?
    C3 C2 H2B . . 109.1 ?
    H2A C2 H2B . . 107.8 ?
    O4 C3 C2 . . 105.97(9) ?
    O4 C3 H3A . . 110.5 ?
    C2 C3 H3A . . 110.5 ?
    O4 C3 H3B . . 110.5 ?
    C2 C3 H3B . . 110.5 ?
    H3A C3 H3B . . 108.7 ?
    C5B O4 C3 . . 118.81(12) ?
    C3 O4 C5A . . 119.96(11) ?
    O4 C5A C6A . . 116.8(3) ?
    O4 C5A H5A1 . . 108.1 ?
    C6A C5A H5A1 . . 108.1 ?
    O4 C5A H5A2 . . 108.1 ?
    C6A C5A H5A2 . . 108.1 ?
    H5A1 C5A H5A2 . . 107.3 ?
    O7 C6A C5A . . 108.2(3) ?
    O7 C6A H6AA . . 110.1 ?
    C5A C6A H6AA . . 110.1 ?
    O7 C6A H6AB . . 110.1 ?
    C5A C6A H6AB . . 110.1 ?
    H6AA C6A H6AB . . 108.4 ?
    O4 C5B C6B . . 116.73(18) ?
    O4 C5B H5B1 . . 108.1 ?
    C6B C5B H5B1 . . 108.1 ?
    O4 C5B H5B2 . . 108.1 ?
    C6B C5B H5B2 . . 108.1 ?
    H5B1 C5B H5B2 . . 107.3 ?
    O7 C6B C5B . . 109.69(9) ?
    O7 C6B H6BA . . 109.7 ?
    C5B C6B H6BA . . 109.7 ?
    O7 C6B H6BB . . 109.7 ?
    C5B C6B H6BB . . 109.7 ?
    H6BA C6B H6BB . . 108.2 ?
    C6A O7 C8 . . 119.25(18) ?
    C8 O7 C6B . . 107.2 ?
    O7 C8 C9 . . 108.1 ?
    O7 C8 H8A . . 110.1 ?
    C9 C8 H8A . . 110.1 ?
    O7 C8 H8B . . 110.1 ?
    C9 C8 H8B . . 110.1 ?
    H8A C8 H8B . . 108.4 ?
    N10 C9 C8 . . 112.30(8) ?
    N10 C9 H9A . . 109.1 ?
    C8 C9 H9A . . 109.1 ?
    N10 C9 H9B . . 109.1 ?
    C8 C9 H9B . . 109.1 ?
    H9A C9 H9B . . 107.9 ?
    C11 N10 C9 . . 111.85(8) ?
    C11 N10 C38 . . 110.53(9) ?
    C9 N10 C38 . . 110.63(8) ?
    N10 C11 C12 . . 112.35(9) ?
    N10 C11 H11A . . 109.1 ?
    C12 C11 H11A . . 109.1 ?
    N10 C11 H11B . . 109.1 ?
    C12 C11 H11B . . 109.1 ?
    H11A C11 H11B . . 107.9 ?
    O13 C12 C11 . . 105.86(9) ?
    O13 C12 H12A . . 110.6 ?
    C11 C12 H12A . . 110.6 ?
    O13 C12 H12B . . 110.6 ?
    C11 C12 H12B . . 110.6 ?
    H12A C12 H12B . . 108.7 ?
    C14 O13 C12 . . 115.10(9) ?
    O13 C14 C15 . . 114.27(10) ?
    O13 C14 H14A . . 108.7 ?
    C15 C14 H14A . . 108.7 ?
    O13 C14 H14B . . 108.7 ?
    C15 C14 H14B . . 108.7 ?
    H14A C14 H14B . . 107.6 ?
    O16 C15 C14 . . 109.39(9) ?
    O16 C15 H15A . . 109.8 ?
    C14 C15 H15A . . 109.8 ?
    O16 C15 H15B . . 109.8 ?
    C14 C15 H15B . . 109.8 ?
    H15A C15 H15B . . 108.2 ?
    C15 O16 C17 . . 112.76(9) ?
    O16 C17 C18 . . 108.22(9) ?
    O16 C17 H17A . . 110.1 ?
    C18 C17 H17A . . 110.1 ?
    O16 C17 H17B . . 110.1 ?
    C18 C17 H17B . . 110.1 ?
    H17A C17 H17B . . 108.4 ?
    N1 C18 C17 . . 111.99(9) ?
    N1 C18 H18A . . 109.2 ?
    C17 C18 H18A . . 109.2 ?
    N1 C18 H18B . . 109.2 ?
    C17 C18 H18B . . 109.2 ?
    H18A C18 H18B . . 107.9 ?
    N1 C19 C20 . . 111.27(8) ?
    N1 C19 H19A . . 109.4 ?
    C20 C19 H19A . . 109.4 ?
    N1 C19 H19B . . 109.4 ?
    C20 C19 H19B . . 109.4 ?
    H19A C19 H19B . . 108 ?
    C21 C20 C25 . . 118.19(10) ?
    C21 C20 C19 . . 122.03(10) ?
    C25 C20 C19 . . 119.76(10) ?
    C20 C21 C22 . . 120.98(10) ?
    C20 C21 H21 . . 119.5 ?
    C22 C21 H21 . . 119.5 ?
    C23 C22 C21 . . 120.87(10) ?
    C23 C22 H22 . . 119.6 ?
    C21 C22 H22 . . 119.6 ?
    C22 C23 C24 . . 118.18(10) ?
    C22 C23 C26 . . 120.55(10) ?
    C24 C23 C26 . . 121.25(10) ?
    C25 C24 C23 . . 120.68(10) ?
    C25 C24 H24 . . 119.7 ?
    C23 C24 H24 . . 119.7 ?
    C24 C25 C20 . . 121.07(10) ?
    C24 C25 H25 . . 119.5 ?
    C20 C25 H25 . . 119.5 ?
    C27 C26 C31 . . 118.76(10) ?
    C27 C26 C23 . . 119.57(10) ?
    C31 C26 C23 . . 121.67(10) ?
    C28 C27 C26 . . 121.87(11) ?
    C28 C27 H27 . . 119.1 ?
    C26 C27 H27 . . 119.1 ?
    C29 C28 C27 . . 119.19(11) ?
    C29 C28 H28 . . 120.4 ?
    C27 C28 H28 . . 120.4 ?
    C30 C29 C28 . . 119.76(12) ?
    C30 C29 H29 . . 120.1 ?
    C28 C29 H29 . . 120.1 ?
    C29 C30 C31 . . 122.00(11) ?
    C29 C30 H30 . . 119 ?
    C31 C30 H30 . . 119 ?
    C30 C31 C26 . . 118.36(10) ?
    C30 C31 C32 . . 119.43(10) ?
    C26 C31 C32 . . 122.19(10) ?
    C33 C32 C37 . . 117.92(10) ?
    C33 C32 C31 . . 120.80(10) ?
    C37 C32 C31 . . 121.29(10) ?
    C34 C33 C32 . . 120.74(11) ?
    C34 C33 H33 . . 119.6 ?
    C32 C33 H33 . . 119.6 ?
    C35 C34 C33 . . 121.31(10) ?
    C35 C34 H34 . . 119.3 ?
    C33 C34 H34 . . 119.3 ?
    C34 C35 C36 . . 118.20(11) ?
    C34 C35 C38 . . 122.29(10) ?
    C36 C35 C38 . . 119.50(10) ?
    C37 C36 C35 . . 120.89(11) ?
    C37 C36 H36 . . 119.6 ?
    C35 C36 H36 . . 119.6 ?
    C36 C37 C32 . . 120.92(10) ?
    C36 C37 H37 . . 119.5 ?
    C32 C37 H37 . . 119.5 ?
    N10 C38 C35 . . 111.78(8) ?
    N10 C38 H38A . . 109.3 ?
    C35 C38 H38A . . 109.3 ?
    N10 C38 H38B . . 109.3 ?
    C35 C38 H38B . . 109.3 ?
    H38A C38 H38B . . 107.9 ?
loop_
    _geom_torsion_atom_site_label_1
    _geom_torsion_atom_site_label_2
    _geom_torsion_atom_site_label_3
    _geom_torsion_atom_site_label_4
    _geom_torsion_site_symmetry_1
    _geom_torsion_site_symmetry_2
    _geom_torsion_site_symmetry_3
    _geom_torsion_site_symmetry_4
    _geom_torsion
    _geom_torsion_publ_flag
    C19 N1 C2 C3 . . . . -154.83(10) ?
    C18 N1 C2 C3 . . . . 80.09(12) ?
    N1 C2 C3 O4 . . . . -174.14(9) ?
    C2 C3 O4 C5B . . . . 149.61(15) ?
    C2 C3 O4 C5A . . . . -158.83(15) ?
    C5B O4 C5A C6A . . . . 38.8(2) ?
    C3 O4 C5A C6A . . . . -63.2(3) ?
    O4 C5A C6A O7 . . . . 77.2(4) ?
    C3 O4 C5B C6B . . . . 72.7(2) ?
    C5A O4 C5B C6B . . . . -31.95(16) ?
    O4 C5B C6B O7 . . . . -71.37(18) ?
    C5A C6A O7 C8 . . . . 100.0(2) ?
    C5A C6A O7 C6B . . . . 51.1(4) ?
    C5B C6B O7 C6A . . . . -56.4(4) ?
    C5B C6B O7 C8 . . . . 167.06(11) ?
    C6A O7 C8 C9 . . . . -170.1(2) ?
    C6B O7 C8 C9 . . . . -156.45(5) ?
    O7 C8 C9 N10 . . . . 74.35(8) ?
    C8 C9 N10 C11 . . . . -155.18(8) ?
    C8 C9 N10 C38 . . . . 81.14(10) ?
    C9 N10 C11 C12 . . . . 76.27(11) ?
    C38 N10 C11 C12 . . . . -159.99(9) ?
    N10 C11 C12 O13 . . . . -179.07(8) ?
    C11 C12 O13 C14 . . . . 162.24(9) ?
    C12 O13 C14 C15 . . . . 76.42(13) ?
    O13 C14 C15 O16 . . . . -78.05(12) ?
    C14 C15 O16 C17 . . . . 179.56(9) ?
    C15 O16 C17 C18 . . . . -153.77(9) ?
    C2 N1 C18 C17 . . . . -156.80(9) ?
    C19 N1 C18 C17 . . . . 78.88(11) ?
    O16 C17 C18 N1 . . . . 72.81(12) ?
    C2 N1 C19 C20 . . . . 73.08(11) ?
    C18 N1 C19 C20 . . . . -161.66(9) ?
    N1 C19 C20 C21 . . . . -119.16(11) ?
    N1 C19 C20 C25 . . . . 59.15(13) ?
    C25 C20 C21 C22 . . . . -1.15(15) ?
    C19 C20 C21 C22 . . . . 177.19(10) ?
    C20 C21 C22 C23 . . . . -0.23(16) ?
    C21 C22 C23 C24 . . . . 1.79(15) ?
    C21 C22 C23 C26 . . . . -176.63(10) ?
    C22 C23 C24 C25 . . . . -2.00(15) ?
    C26 C23 C24 C25 . . . . 176.41(9) ?
    C23 C24 C25 C20 . . . . 0.65(16) ?
    C21 C20 C25 C24 . . . . 0.93(15) ?
    C19 C20 C25 C24 . . . . -177.45(9) ?
    C22 C23 C26 C27 . . . . -52.09(14) ?
    C24 C23 C26 C27 . . . . 129.53(11) ?
    C22 C23 C26 C31 . . . . 128.64(11) ?
    C24 C23 C26 C31 . . . . -49.74(15) ?
    C31 C26 C27 C28 . . . . 2.06(16) ?
    C23 C26 C27 C28 . . . . -177.23(10) ?
    C26 C27 C28 C29 . . . . -0.05(18) ?
    C27 C28 C29 C30 . . . . -1.45(18) ?
    C28 C29 C30 C31 . . . . 0.92(18) ?
    C29 C30 C31 C26 . . . . 1.10(16) ?
    C29 C30 C31 C32 . . . . -177.80(10) ?
    C27 C26 C31 C30 . . . . -2.53(15) ?
    C23 C26 C31 C30 . . . . 176.75(10) ?
    C27 C26 C31 C32 . . . . 176.33(10) ?
    C23 C26 C31 C32 . . . . -4.39(15) ?
    C30 C31 C32 C33 . . . . -48.86(14) ?
    C26 C31 C32 C33 . . . . 132.28(11) ?
    C30 C31 C32 C37 . . . . 131.47(11) ?
    C26 C31 C32 C37 . . . . -47.38(14) ?
    C37 C32 C33 C34 . . . . 1.60(15) ?
    C31 C32 C33 C34 . . . . -178.07(10) ?
    C32 C33 C34 C35 . . . . -0.13(16) ?
    C33 C34 C35 C36 . . . . -1.17(16) ?
    C33 C34 C35 C38 . . . . 177.48(10) ?
    C34 C35 C36 C37 . . . . 0.97(15) ?
    C38 C35 C36 C37 . . . . -177.73(9) ?
    C35 C36 C37 C32 . . . . 0.53(15) ?
    C33 C32 C37 C36 . . . . -1.80(15) ?
    C31 C32 C37 C36 . . . . 177.87(9) ?
    C11 N10 C38 C35 . . . . 70.84(11) ?
    C9 N10 C38 C35 . . . . -164.72(9) ?
    C34 C35 C38 N10 . . . . -118.41(11) ?
    C36 C35 C38 N10 . . . . 60.23(13) ?
