# Supplementary material for: 5,7,8,10,11,13,14,16-Octa­hydro-6,15-(ethanoxyethanoxyethano)-1,4:17,20-dietheno[9,12,6,15]benzodioxadiaza­cyclo­docosine
Source: Acta Crystallogr Sect E Struct Rep Online. 2012 Oct 31;68(Pt 11):o3239. doi: 10.1107/S1600536812044017 (PMC3515318; doi:10.1107/S1600536812044017)
Supplement: Supplementary file 2 [file e-68-o3239-Isup2.hkl]

#
# h,k,l, Fc-squared, Fo-squared, sigma(Fo-squared) and status flag
#
data_I
_shelx_title ' barsfw in P -1'
_shelx_refln_list_code          4
_shelx_F_calc_maximum      129.85
_exptl_crystal_F_000       556.00
_reflns_d_resolution_high  0.6508
 
loop_
 _symmetry_equiv_pos_as_xyz
 'x, y, z'
 '-x, -y, -z'
 
_cell_length_a     9.6760
_cell_length_b    12.1580
_cell_length_c    12.5130
_cell_angle_alpha  88.180
_cell_angle_beta   82.620
_cell_angle_gamma  78.070
 
_shelx_F_squared_multiplier     1.000
 
loop_
 _refln_index_h
 _refln_index_k
 _refln_index_l
 _refln_F_squared_calc
 _refln_F_squared_meas
 _refln_F_squared_sigma
 _refln_observed_status
   2   0   0    13527.70    13195.35    179.88 o
   3   0   0        1.63        4.35      0.96 o
   4   0   0      862.78      918.12     14.29 o
   5   0   0     1745.76     1836.81     31.07 o
   6   0   0      169.23      164.20      3.23 o
   7   0   0       55.98       52.84      3.44 o
   8   0   0      667.74      708.65     17.74 o
   9   0   0       21.96       35.89      4.83 o
  10   0   0      253.45      269.76      7.75 o
  11   0   0        5.79        5.56      5.36 o
  12   0   0        2.48        0.58      8.30 o
  13   0   0        5.12        7.10     12.11 o
  14   0   0        2.42        2.32     15.44 o
 -14   1   0        1.27        0.58     14.10 o
 -13   1   0       66.33       85.06     13.04 o
 -12   1   0       54.74       73.71     12.13 o
 -11   1   0       11.20       10.35      6.15 o
 -10   1   0        3.83        7.47      5.90 o
  -9   1   0        0.16        4.81      5.17 o
  -8   1   0       32.37       28.73      3.73 o
  -7   1   0        1.64        1.31      2.96 o
  -6   1   0      879.56      869.10     15.60 o
  -5   1   0     4894.01     5001.84     89.26 o
  -4   1   0      122.99      137.06      2.63 o
  -3   1   0     1765.78     1716.48     25.64 o
  -2   1   0     7488.72     7285.34     98.76 o
  -1   1   0      311.08      294.02      5.51 o
   2   1   0     4161.85     4021.98     59.19 o
   3   1   0      155.17      155.19      2.40 o
   4   1   0       30.08       30.10      1.27 o
   5   1   0        0.69        0.39      1.76 o
   6   1   0     3723.20     3832.27     59.84 o
   7   1   0       94.33       94.15      3.42 o
   8   1   0      164.51      163.47      4.52 o
   9   1   0        0.97        2.86      3.85 o
  10   1   0      497.79      507.12     11.88 o
  11   1   0       21.44       25.19      8.90 o
  12   1   0       78.99       69.71      9.73 o
  13   1   0       46.27       37.91     10.08 o
  14   1   0        5.33        2.32     11.77 o
 -14   2   0       27.78       31.09     14.85 o
 -13   2   0       15.31       16.97     14.39 o
 -12   2   0       56.91       61.84      8.73 o
 -11   2   0       28.79       22.89      7.31 o
 -10   2   0        0.85        2.32      5.79 o
  -9   2   0        0.00        1.73      4.83 o
  -8   2   0      134.12      128.17      4.93 o
  -7   2   0      299.44      283.05      6.64 o
  -6   2   0      101.68      116.93      3.39 o
  -5   2   0        1.29        2.46      2.46 o
  -4   2   0        4.18        6.60      1.56 o
  -3   2   0       13.49       12.90      1.10 o
  -2   2   0     2190.54     2170.42     33.58 o
  -1   2   0      220.08      217.30      3.84 o
   0   2   0      424.34      368.45     12.62 o
   1   2   0     2177.22     2068.56     52.07 o
   2   2   0     8879.42     8358.29    166.69 o
   3   2   0     1484.42     1445.48     21.34 o
   4   2   0     3792.69     3871.56     58.93 o
   5   2   0      683.24      706.04     11.33 o
   6   2   0        2.89        2.17      2.00 o
   7   2   0     1836.23     1901.02     34.25 o
   8   2   0       75.71       74.71      3.23 o
   9   2   0       75.62       71.71      4.00 o
  10   2   0       30.13       24.80      4.56 o
  11   2   0       41.60       46.18      9.04 o
  12   2   0        0.92       -4.62     11.92 o
  13   2   0        1.41       -6.15     11.77 o
  14   2   0        4.41        6.94     12.71 o
 -13   3   0       55.14       69.70     18.98 o
 -12   3   0        0.32       -6.94     18.71 o
 -11   3   0        2.67        5.36      7.14 o
 -10   3   0        2.08        4.45      6.54 o
  -9   3   0        4.01        3.46      4.79 o
  -8   3   0       17.29       16.37      4.47 o
  -7   3   0        1.44        3.87      3.35 o
  -6   3   0       36.89       42.07      2.85 o
  -5   3   0      113.83      128.05      3.21 o
  -4   3   0        0.01        4.37      1.82 o
  -3   3   0       16.01       20.89      1.12 o
  -2   3   0       37.59       43.04      1.14 o
  -1   3   0     2852.83     2857.38     66.70 o
   0   3   0      341.34      337.59      9.51 o
   1   3   0      680.46      650.10     14.42 o
   2   3   0     4410.31     4050.81     79.07 o
   3   3   0      424.21      428.47      7.30 o
   4   3   0        5.63        3.79      1.75 o
   5   3   0     1183.01     1230.60     20.00 o
   6   3   0      217.50      217.92      4.14 o
   7   3   0       40.37       44.78      3.19 o
   8   3   0      245.95      257.80      5.99 o
   9   3   0      187.59      180.21      5.39 o
  10   3   0        0.19        2.11      4.81 o
  11   3   0       48.76       51.42     12.92 o
  12   3   0       19.93       35.39     12.04 o
  13   3   0       38.23       41.24     16.93 o
  14   3   0       31.17       23.70     16.19 o
 -13   4   0       37.73       39.12     32.62 o
 -12   4   0        0.01        3.25     20.31 o
 -11   4   0        0.09       10.18     17.25 o
 -10   4   0        3.68        4.04      6.37 o
  -9   4   0       64.21       61.84      6.33 o
  -8   4   0      101.04       98.07      5.12 o
  -7   4   0      252.24      253.21      6.15 o
  -6   4   0       27.79       24.47      2.69 o
  -5   4   0       29.24       25.48      1.78 o
  -4   4   0      462.79      482.94      7.90 o
  -3   4   0       19.07       22.94      1.31 o
  -2   4   0     2951.66     3138.65     69.04 o
  -1   4   0     2101.87     2218.03     51.03 o
   0   4   0      115.53      125.81      2.86 o
   1   4   0      330.56      323.38      7.11 o
   2   4   0      231.84      211.69      5.97 o
   3   4   0     1000.08      978.90     22.05 o
   4   4   0       29.07       34.62      1.90 o
   5   4   0       14.74       15.00      1.82 o
   6   4   0       70.78       63.02      2.79 o
   7   4   0        3.63        1.02      2.40 o
   8   4   0        0.53       -0.85      2.96 o
   9   4   0     1017.99     1013.76     23.81 o
  10   4   0        4.41        5.56      5.36 o
  11   4   0       33.97       29.25     13.06 o
  12   4   0        0.82       -0.39     10.27 o
  13   4   0       26.52       33.29     12.15 o
  14   4   0       13.46       17.31     15.00 o
 -13   5   0       29.28       -0.39     24.20 o
 -12   5   0       44.13       38.77     22.10 o
 -11   5   0       75.53       74.90     19.68 o
 -10   5   0       38.28       42.12      9.00 o
  -9   5   0        1.73        2.86      4.79 o
  -8   5   0       25.78       20.56      5.03 o
  -7   5   0        7.23       16.95      2.88 o
  -6   5   0       21.37       26.81      3.23 o
  -5   5   0        8.22        5.54      2.00 o
  -4   5   0       96.83      100.42      3.13 o
  -3   5   0     1574.28     1637.07     34.05 o
  -2   5   0      210.13      239.22      6.36 o
  -1   5   0       91.95      120.08      3.94 o
   0   5   0      230.35      212.95      4.43 o
   1   5   0       59.45       70.47      2.34 o
   2   5   0       79.67      121.21      3.93 o
   3   5   0      116.62      109.32      3.27 o
   4   5   0        1.42       -1.16      2.98 o
   5   5   0       43.91       41.11      2.65 o
   6   5   0       46.62       39.60      2.92 o
   7   5   0      454.02      437.79     10.53 o
   8   5   0        2.64        2.88      4.25 o
   9   5   0       27.82       36.18      4.89 o
  10   5   0       35.40       44.12      8.65 o
  11   5   0        0.05       -2.86     10.95 o
  12   5   0        2.28       -2.67     11.71 o
  13   5   0       87.81       93.18     13.12 o
  14   5   0       19.96       12.90     16.95 o
 -12   6   0        3.28        1.52     23.56 o
 -11   6   0       15.96        4.62     20.04 o
 -10   6   0        1.22        2.50      9.60 o
  -9   6   0        7.40       10.35      8.82 o
  -8   6   0      171.68      167.47      9.69 o
  -7   6   0        4.43       14.75      7.14 o
  -6   6   0      301.60      303.12     11.10 o
  -5   6   0       76.41       74.85      3.93 o
  -4   6   0       52.83       65.32      3.12 o
  -3   6   0        4.83        6.29      2.69 o
  -2   6   0      623.91      700.91     17.40 o
  -1   6   0      758.48      788.55     22.62 o
   0   6   0     1982.49     2102.55     38.78 o
   1   6   0      736.39      761.64     19.83 o
   2   6   0        0.13       25.77      3.62 o
   3   6   0      126.43      122.97      3.81 o
   4   6   0       45.23       38.18      2.90 o
   5   6   0      188.36      168.81      4.50 o
   6   6   0       25.61       19.41      3.62 o
   7   6   0      296.17      289.76      8.64 o
   8   6   0       98.26       80.60      5.26 o
   9   6   0      686.81      706.33     20.65 o
  10   6   0        0.00        1.73      8.65 o
  11   6   0       63.53       60.11     11.83 o
  12   6   0        0.54        2.50     12.33 o
  13   6   0       24.69       25.91     15.52 o
  14   6   0       40.31       60.74     14.70 o
 -12   7   0        3.98       -7.85     35.66 o
 -11   7   0        2.24        6.37     30.82 o
 -10   7   0      182.41      194.69     16.64 o
  -9   7   0       24.51       23.29     14.06 o
  -8   7   0       30.77       36.39     12.71 o
  -7   7   0       45.45       67.42      8.20 o
  -6   7   0      315.05      312.09     10.17 o
  -5   7   0       20.39       15.96      3.15 o
  -4   7   0      110.27      116.74      5.39 o
  -3   7   0      196.75      210.94      6.44 o
  -2   7   0       56.59       59.67      3.64 o
  -1   7   0      542.29      571.97     17.92 o
   0   7   0       49.44       55.17      2.32 o
   1   7   0     1325.20     1373.38     31.59 o
   2   7   0      228.25      219.33      5.91 o
   3   7   0      198.21      192.44      5.64 o
   4   7   0       71.02       65.88      3.56 o
   5   7   0      203.01      187.15      5.66 o
   6   7   0      116.54      107.27      5.37 o
   7   7   0      649.16      643.61     16.47 o
   8   7   0       15.46       13.25      6.46 o
   9   7   0        1.08       10.35      9.19 o
  10   7   0       46.53       41.24     12.83 o
  11   7   0       23.15       28.81     14.45 o
  12   7   0        1.65        9.06     16.37 o
  13   7   0       19.15       24.24     13.25 o
  14   7   0       39.44       41.41     18.56 o
 -11   8   0        6.00        0.77     23.37 o
 -10   8   0        0.81        2.50     14.82 o
  -9   8   0        2.31        7.31     12.90 o
  -8   8   0       25.68       25.91     10.02 o
  -7   8   0       15.57       12.50     10.00 o
  -6   8   0      314.14      320.26     12.91 o
  -5   8   0      746.50      706.47     23.62 o
  -4   8   0       12.86       13.10      3.12 o
  -3   8   0       74.48       68.09      3.89 o
  -2   8   0       29.31       28.07      2.94 o
  -1   8   0       53.04       62.29      3.71 o
   0   8   0      297.18      297.28      7.21 o
   1   8   0      887.51      917.75     23.76 o
   2   8   0        5.53        2.71      3.19 o
   3   8   0      613.91      569.26     14.93 o
   4   8   0       21.96       18.52      3.58 o
   5   8   0      400.66      379.30     10.44 o
   6   8   0        0.03        2.25      6.00 o
   7   8   0        3.88        4.52      6.40 o
   8   8   0       21.31       19.23      8.59 o
   9   8   0       29.98       27.62      8.59 o
  10   8   0        4.34        3.25     10.95 o
  11   8   0        0.00        1.92     10.77 o
  12   8   0       49.41       43.39     15.15 o
  13   8   0       24.36       45.06     13.97 o
  14   8   0       33.70       42.12     16.19 o
 -11   9   0       33.14       28.65     35.79 o
 -10   9   0        1.08        0.58     15.44 o
  -9   9   0        5.02        8.63     13.29 o
  -8   9   0        1.89        7.10     10.79 o
  -7   9   0       21.61       25.62     11.53 o
  -6   9   0       17.54       18.25      8.88 o
  -5   9   0       53.11       41.78      9.67 o
  -4   9   0      175.68      178.04     12.95 o
  -3   9   0      229.07      222.37      8.28 o
  -2   9   0       97.61      100.85      5.30 o
  -1   9   0      113.06      117.35      5.41 o
   0   9   0       22.04       17.89      3.52 o
   1   9   0        0.34        1.10      3.50 o
   2   9   0      356.13      332.15      8.12 o
   3   9   0      259.62      245.79      6.98 o
   4   9   0     1221.43     1185.40     27.61 o
   5   9   0        1.51        3.25      5.94 o
   6   9   0       43.73       35.73      6.96 o
   7   9   0        2.47        4.62      8.63 o
   8   9   0       10.88       16.97      8.23 o
   9   9   0       18.97       30.93     10.79 o
  10   9   0       27.68       32.97     10.19 o
  11   9   0       66.51       60.32     11.64 o
  12   9   0       86.29      106.47     14.02 o
  13   9   0       24.83       31.69     14.68 o
  14   9   0        3.99        0.96     21.06 o
 -10  10   0        4.29        6.37     15.06 o
  -9  10   0        0.00        1.37     15.83 o
  -8  10   0       12.79       13.10     11.94 o
  -7  10   0       32.07       33.29     12.96 o
  -6  10   0        9.36       25.77     11.12 o
  -5  10   0       81.56       82.77     10.85 o
  -4  10   0        4.31        0.77     11.67 o
  -3  10   0      141.51      119.45     12.12 o
  -2  10   0        2.16        5.56      2.88 o
  -1  10   0       80.50       82.77      4.54 o
   0  10   0        0.53        2.86      3.66 o
   1  10   0       14.15       13.08      3.31 o
   2  10   0        3.03        3.10      3.46 o
   3  10   0      355.85      341.33      9.16 o
   4  10   0       68.01       70.41      6.98 o
   5  10   0       85.47       70.18      6.96 o
   6  10   0        0.11        0.00      1.92 o
   7  10   0       30.40       42.66      8.16 o
   8  10   0      104.73      113.77     11.24 o
   9  10   0        0.02        3.66      9.62 o
  10  10   0       80.46       87.12     11.39 o
  11  10   0       26.66       33.45     13.79 o
  12  10   0       19.56       21.71     15.38 o
  13  10   0       15.93       28.21     16.66 o
  -9  11   0       66.70       51.61     14.95 o
  -8  11   0        2.63       -1.37     13.31 o
  -7  11   0       11.10        9.65     11.71 o
  -6  11   0        0.80       -0.58     12.35 o
  -5  11   0        2.18       10.81     11.57 o
  -4  11   0       48.96       51.42     13.33 o
  -3  11   0       19.06       12.69     16.71 o
  -2  11   0       98.25       89.74      4.74 o
  -1  11   0      268.73      280.35     13.01 o
   0  11   0      614.39      609.52     21.93 o
   1  11   0      208.86      206.72      7.06 o
   2  11   0        1.88        2.75      3.93 o
   3  11   0       79.90       74.56      4.97 o
   4  11   0       13.02       17.54      7.68 o
   5  11   0       88.77      101.96      8.96 o
   6  11   0        5.45        4.21      9.00 o
   7  11   0       12.75       23.29      9.77 o
   8  11   0       62.74       79.04     13.56 o
   9  11   0        5.54       10.35     10.18 o
  10  11   0      177.71      196.64     15.18 o
  11  11   0       43.03       38.42     12.89 o
  12  11   0       10.71       13.50     17.33 o
  13  11   0        4.13        7.70     19.46 o
  -9  12   0        1.51       -6.52     15.71 o
  -8  12   0       10.28       11.35     14.39 o
  -7  12   0        8.10        6.52     15.36 o
  -6  12   0       83.10       89.21     14.14 o
  -5  12   0        4.51        0.96     11.00 o
  -4  12   0       28.60       33.93     12.11 o
  -3  12   0       92.95       99.16     14.37 o
  -2  12   0       18.77       11.54     11.96 o
  -1  12   0       54.70       48.86      4.47 o
   0  12   0        8.89        4.62      5.00 o
   1  12   0       81.03       62.05      6.56 o
   2  12   0       17.69       12.50      4.35 o
   3  12   0       17.45       15.21      6.02 o
   4  12   0      327.38      300.71     11.54 o
   5  12   0       43.46       52.01      7.60 o
   6  12   0       18.88       21.33      9.60 o
   7  12   0       35.19       41.05     11.02 o
   8  12   0       17.69       26.33     14.10 o
   9  12   0       25.47       29.41     12.48 o
  10  12   0      131.62      153.07     15.10 o
  11  12   0        8.20       14.45     15.81 o
  12  12   0        0.77        8.48     15.19 o
  -8  13   0        2.10        0.39     16.06 o
  -7  13   0        0.00       -7.85     16.87 o
  -6  13   0       10.95       18.59     25.60 o
  -5  13   0        0.10       -1.52     12.06 o
  -4  13   0       22.67       27.62     11.53 o
  -3  13   0       10.63       13.50     21.01 o
  -2  13   0        9.19       11.35     13.66 o
  -1  13   0       74.85       67.63     13.23 o
   0  13   0        0.31        0.77      5.34 o
   1  13   0       16.93       14.02     16.52 o
   2  13   0       24.25       28.96      6.62 o
   3  13   0       47.47       47.51      7.50 o
   4  13   0       78.90       76.10      8.71 o
   5  13   0       10.99       10.81     11.39 o
   6  13   0       16.91       17.08      8.82 o
   7  13   0        8.25       12.50     11.18 o
   8  13   0       54.29       51.22     12.90 o
   9  13   0        0.00        1.92     11.73 o
  10  13   0        1.08       11.35     15.23 o
  11  13   0       26.00       36.39     14.56 o
  12  13   0       14.60        4.04     17.52 o
  -7  14   0       40.62       22.50     16.17 o
  -6  14   0       15.68       16.41     15.06 o
  -5  14   0       72.62       77.80     13.95 o
  -4  14   0      101.65      128.40     13.52 o
  -3  14   0        5.36        6.73     16.54 o
  -2  14   0        0.75        9.38     21.50 o
  -1  14   0       31.88       22.75     14.29 o
   0  14   0        0.89        3.25     13.60 o
   1  14   0       28.49       25.35      7.68 o
   2  14   0        0.02        2.50     12.09 o
   3  14   0       50.39       55.01      6.46 o
   4  14   0       26.08       26.87      6.83 o
   5  14   0        6.94        7.85     10.56 o
   6  14   0        1.48       -0.58     13.71 o
   7  14   0        1.11        1.92     10.77 o
   8  14   0        2.52        7.10     11.31 o
   9  14   0       18.12       24.24     12.83 o
  10  14   0       15.92       15.73     13.97 o
  11  14   0        0.52        7.31     14.84 o
  -6  15   0        8.21        9.06     16.52 o
  -5  15   0        9.72        8.63     15.58 o
  -4  15   0      123.60      100.28     15.01 o
  -3  15   0        0.43        4.98     25.52 o
  -2  15   0       30.75       31.69     17.18 o
  -1  15   0        3.15       -6.52     15.92 o
   0  15   0       71.63       76.59     16.27 o
   1  15   0       95.70      113.16     16.23 o
   2  15   0        0.66        1.14     14.16 o
   3  15   0       21.26       16.73     13.50 o
   4  15   0       59.04       75.92      8.52 o
   5  15   0      113.01      129.35     11.04 o
   6  15   0       30.06       25.35     10.89 o
   7  15   0        6.17        0.58     13.91 o
   8  15   0       28.21       20.95     14.47 o
   9  15   0       92.03       82.02     14.06 o
  10  15   0        3.98       -8.23     16.33 o
  11  15   0        4.99       -4.45     21.40 o
  -4  16   0        0.62        3.66     19.06 o
  -3  16   0       70.12       63.59     15.25 o
  -2  16   0       85.95      108.20     20.49 o
  -1  16   0        2.78        4.62     17.72 o
   0  16   0       52.99       76.09     25.16 o
   1  16   0        0.08        4.21     16.68 o
   2  16   0        5.18        4.04     16.17 o
   3  16   0      110.01      130.92     23.81 o
   4  16   0       18.32       23.29     11.63 o
   5  16   0        0.88       -3.12     15.88 o
   6  16   0       20.28       24.66     11.55 o
   7  16   0       60.17       67.63     14.83 o
   8  16   0        6.43        6.52     19.60 o
   9  16   0        9.46       27.33     20.74 o
  10  16   0        0.70        5.56     31.33 o
  -3  17   0        6.81        8.23     17.68 o
  -2  17   0      196.60      185.15     25.30 o
  -1  17   0       44.65       54.65     20.91 o
   0  17   0       57.34       46.18     27.14 o
   1  17   0        3.38       18.11     18.54 o
   2  17   0       19.79       28.06     18.52 o
   3  17   0      139.91      140.29     19.71 o
   4  17   0       43.84       56.70     18.38 o
   5  17   0        0.55        6.79     14.51 o
   6  17   0        6.14        9.89     14.16 o
   7  17   0       42.49       42.66     20.66 o
   8  17   0        0.94       20.56     21.38 o
   0  18   0        0.81       -9.65     22.58 o
   1  18   0        1.99        5.96     29.79 o
   2  18   0       19.45       23.02     29.41 o
   3  18   0       24.89       34.41     29.95 o
   4  18   0        0.09       -1.73     28.10 o
   5  18   0       15.21       15.40     28.31 o
   6  18   0        7.31       11.94     15.36 o
  -6 -18   1        5.88        7.70     21.16 o
  -5 -18   1       20.30        7.31     29.64 o
  -4 -18   1        7.07        7.47     30.31 o
  -2 -18   1       36.03       25.77     30.55 o
  -1 -18   1       68.62       91.04     32.81 o
   0 -18   1       58.90       74.90     33.37 o
  -8 -17   1        0.37       -7.70     21.38 o
  -7 -17   1        3.85       -1.37     20.66 o
  -6 -17   1        0.30        0.02      0.58 o
  -5 -17   1        0.47        2.67     18.79 o
  -4 -17   1        7.45        0.39     18.58 o
  -3 -17   1        0.26       -0.19     18.48 o
  -2 -17   1       48.50       40.16     18.98 o
  -1 -17   1       20.15        7.10     19.19 o
   0 -17   1       88.79      114.93     31.22 o
   1 -17   1        8.91       12.11     30.60 o
   2 -17   1       67.72       68.32     23.85 o
   3 -17   1        5.16        6.73     17.91 o
  -9 -16   1        0.32       -2.32     20.66 o
  -8 -16   1        1.17       -7.47     19.77 o
  -7 -16   1       16.12       11.18     12.69 o
  -6 -16   1        1.31       -1.14     11.67 o
  -5 -16   1        3.13        5.44     13.08 o
  -4 -16   1        5.15        2.50     16.35 o
  -3 -16   1        0.29       -0.19     16.35 o
  -2 -16   1        3.65        4.98     23.21 o
  -1 -16   1        0.63        0.77     17.25 o
   0 -16   1        0.64       -2.50     18.05 o
   1 -16   1        8.19       11.73     25.56 o
   2 -16   1        1.66        3.66     19.06 o
   3 -16   1        2.71        0.96     20.68 o
   4 -16   1       18.42       25.77     16.75 o
 -10 -15   1       25.39       17.54     14.41 o
  -9 -15   1       29.83       32.33     16.41 o
  -8 -15   1        1.64        6.52     18.40 o
  -7 -15   1        9.76        6.73     13.81 o
  -6 -15   1       35.10       41.94     11.14 o
  -5 -15   1       10.11        0.19     10.12 o
  -4 -15   1        1.48        0.48      3.21 o
  -3 -15   1       26.58       26.75     14.49 o
  -2 -15   1       35.28       38.09     15.06 o
  -1 -15   1        9.93        5.36     21.52 o
   0 -15   1       54.41       57.97     16.46 o
   1 -15   1        0.48        3.83     23.00 o
   2 -15   1       28.06       48.46     17.78 o
   3 -15   1       13.30       14.45     25.93 o
   4 -15   1       25.55       35.73     14.43 o
   5 -15   1       26.67       23.02     15.71 o
   6 -15   1       22.78       14.02     16.52 o
 -11 -14   1        1.02      -10.62     15.19 o
 -10 -14   1        4.06        5.96     15.77 o
  -9 -14   1       29.77       19.08     13.08 o
  -8 -14   1       15.57       22.75     12.17 o
  -7 -14   1        7.03       11.18     10.75 o
  -6 -14   1        5.80        3.66     11.16 o
  -5 -14   1       38.74       43.58      9.15 o
  -4 -14   1       12.90        6.94      7.89 o
  -3 -14   1       16.34       11.31      7.50 o
  -2 -14   1       31.69       34.91      7.91 o
  -1 -14   1       41.48       37.59      8.33 o
   0 -14   1        0.56        3.46     13.81 o
   1 -14   1        9.83       15.19     14.80 o
   2 -14   1       34.85       46.18     15.83 o
   3 -14   1       21.77       25.06     16.95 o
   4 -14   1       27.43       52.81     18.54 o
   5 -14   1       13.46       21.71     15.77 o
   6 -14   1       28.35       25.35     14.81 o
   7 -14   1        3.81        8.23     18.38 o
 -12 -13   1        5.45        5.36     15.54 o
 -11 -13   1        1.58        0.39     14.53 o
 -10 -13   1       42.60       46.18     15.27 o
  -9 -13   1       82.38      114.93     14.87 o
  -8 -13   1        0.30        4.62     10.79 o
  -7 -13   1       74.28       88.15     14.33 o
  -6 -13   1       13.23       12.90     10.75 o
  -5 -13   1       26.71       38.25      8.57 o
  -4 -13   1        4.06        5.75      7.33 o
  -3 -13   1       26.40       20.81      8.24 o
  -2 -13   1       16.11       14.54      5.67 o
  -1 -13   1       29.19       27.33     12.17 o
   0 -13   1        4.39        8.08      4.96 o
   1 -13   1        1.49        0.00      1.92 o
   2 -13   1        1.67       -1.14     18.92 o
   3 -13   1        4.66        5.56     14.98 o
   4 -13   1        7.23        4.21     16.12 o
   5 -13   1        1.95        9.23     12.13 o
   6 -13   1       21.36        8.24     15.13 o
   7 -13   1        2.17        3.46     14.43 o
   8 -13   1       32.49       23.83     18.69 o
 -12 -12   1       33.50       31.85     18.01 o
 -11 -12   1       57.56       75.62     15.92 o
 -10 -12   1       44.97       38.26     12.52 o
  -9 -12   1       22.81       24.10     11.18 o
  -8 -12   1       15.84       17.31     11.77 o
  -7 -12   1       55.14       57.34     11.14 o
  -6 -12   1        1.87        1.37      8.12 o
  -5 -12   1      213.98      222.34     11.18 o
  -4 -12   1       53.10       55.05      7.41 o
  -3 -12   1       11.12       11.35      8.69 o
  -2 -12   1       38.18       28.92      4.74 o
  -1 -12   1      164.44      126.94      7.12 o
   0 -12   1        7.09        2.32      5.96 o
   1 -12   1       58.45       43.58      4.39 o
   2 -12   1        0.97        4.04      4.41 o
   3 -12   1       84.07       86.35     19.58 o
   4 -12   1       19.91       15.94     14.85 o
   5 -12   1        1.98        3.06     10.91 o
   6 -12   1       21.95       33.29     14.08 o
   7 -12   1       20.00       20.20     14.58 o
   8 -12   1        2.74        2.86     16.85 o
   9 -12   1        0.65       -2.86     15.90 o
 -13 -11   1        5.29        3.83     17.25 o
 -12 -11   1       30.24       33.45     16.37 o
 -11 -11   1       61.59       74.42     13.41 o
 -10 -11   1       21.89       25.62     11.79 o
  -9 -11   1       21.27       21.33     10.37 o
  -8 -11   1      133.97      129.05     11.97 o
  -7 -11   1       72.52       79.29      9.13 o
  -6 -11   1      201.48      211.32     11.29 o
  -5 -11   1       79.59       86.87     10.08 o
  -4 -11   1       42.34       49.24      7.60 o
  -3 -11   1      198.36      178.02      6.89 o
  -2 -11   1        6.30        1.49      5.03 o
  -1 -11   1       23.19       19.69      3.42 o
   0 -11   1        5.12        0.98      3.12 o
   1 -11   1        0.33        2.32      3.85 o
   2 -11   1        4.38        6.52      4.39 o
   3 -11   1      128.05      131.89      6.06 o
   4 -11   1        0.00       -6.94     13.08 o
   5 -11   1        1.85        2.50     10.00 o
   6 -11   1        1.40        0.77     10.54 o
   7 -11   1        7.41       10.99     13.06 o
   8 -11   1        5.21        5.36     15.34 o
   9 -11   1        3.27        7.31     14.64 o
 -13 -10   1       84.48       73.94     15.98 o
 -12 -10   1       10.66        7.70     13.62 o
 -11 -10   1       10.63       18.59     12.33 o
 -10 -10   1       14.70        8.48     12.67 o
  -9 -10   1       55.42       52.01     10.19 o
  -8 -10   1      318.83      331.78     14.66 o
  -7 -10   1        3.52        7.47      7.89 o
  -6 -10   1       21.06       18.59      8.61 o
  -5 -10   1       46.88       54.03      9.38 o
  -4 -10   1        0.26        3.83      7.10 o
  -3 -10   1      472.91      491.65     13.80 o
  -2 -10   1       49.43       42.56      4.97 o
  -1 -10   1        4.68        1.67      2.88 o
   0 -10   1        6.74        9.44      3.83 o
   1 -10   1        0.84       -0.58      4.64 o
   2 -10   1        0.95        3.83      3.25 o
   3 -10   1      110.27       91.05      6.08 o
   4 -10   1        1.80       -0.19      3.69 o
   5 -10   1        8.75        9.23      3.87 o
   6 -10   1        0.11       -3.25      9.60 o
   7 -10   1       52.43       55.05     10.91 o
   8 -10   1       25.25       21.58     14.04 o
   9 -10   1        8.13       15.40     12.85 o
  10 -10   1       36.43       36.89     14.66 o
 -13  -9   1        9.88       10.81     14.41 o
 -12  -9   1       12.89        9.65     18.52 o
 -11  -9   1       89.87       95.06     16.77 o
 -10  -9   1        0.33       -2.11     11.55 o
  -9  -9   1       51.16       46.56     10.99 o
  -8  -9   1       60.80       56.51      8.54 o
  -7  -9   1       17.23       13.10      7.52 o
  -6  -9   1      596.27      597.92     16.97 o
  -5  -9   1       18.80       20.81      6.19 o
  -4  -9   1      148.86      133.89      6.08 o
  -3  -9   1      199.82      196.53      6.46 o
  -2  -9   1      197.88      196.12      6.00 o
  -1  -9   1      231.95      220.37      6.25 o
   0  -9   1      693.29      735.68     21.83 o
   1  -9   1       56.91       61.84      4.14 o
   2  -9   1        3.86        2.50      3.08 o
   3  -9   1       35.41       34.59      4.41 o
   4  -9   1        0.30        0.58      4.06 o
   5  -9   1      146.52      162.12      7.77 o
   6  -9   1       15.00       10.35      8.65 o
   7  -9   1       39.39       32.48      9.64 o
   8  -9   1       66.71       62.29     10.73 o
   9  -9   1       81.48       81.77     16.81 o
  10  -9   1       17.26       13.50     18.44 o
  11  -9   1        1.31        3.06     24.90 o
 -14  -8   1       11.93        4.98     17.47 o
 -13  -8   1        0.30        4.04     15.56 o
 -12  -8   1      113.12      124.03     13.60 o
 -11  -8   1       17.16       18.48     10.97 o
 -10  -8   1        0.01       -4.04      9.65 o
  -9  -8   1        0.04        1.37      8.50 o
  -8  -8   1        1.79       -3.46      7.68 o
  -7  -8   1      185.88      171.82      8.74 o
  -6  -8   1        0.12       -0.39      7.35 o
  -5  -8   1      405.35      380.60     11.92 o
  -4  -8   1       34.88       41.41      4.43 o
  -3  -8   1      287.23      278.90      6.91 o
  -2  -8   1      617.48      676.83     15.80 o
  -1  -8   1      414.64      420.30     10.51 o
   0  -8   1       51.33       42.78      2.42 o
   1  -8   1       28.11       28.22      2.03 o
   2  -8   1       17.61       18.25      3.08 o
   3  -8   1      165.82      160.39      7.02 o
   4  -8   1     1413.29     1434.01     52.61 o
   5  -8   1       16.30       13.31      3.64 o
   6  -8   1        0.53        3.25      3.85 o
   7  -8   1        2.89       10.18      8.67 o
   8  -8   1        3.66        3.66      9.44 o
   9  -8   1       71.65       82.77     11.35 o
  10  -8   1       66.85       65.83     12.60 o
  11  -8   1        2.11        2.32     23.20 o
 -14  -7   1        9.20       14.75     16.73 o
 -13  -7   1        1.73        0.96     16.41 o
 -12  -7   1        7.28        1.52     11.88 o
 -11  -7   1        2.38        9.38     10.19 o
 -10  -7   1        4.85       10.18     10.35 o
  -9  -7   1       11.24       15.40      9.46 o
  -8  -7   1      229.30      210.12      9.66 o
  -7  -7   1       34.85       33.78      5.71 o
  -6  -7   1      301.52      297.01      9.32 o
  -5  -7   1       85.34       80.25      4.74 o
  -4  -7   1      237.46      234.77      6.12 o
  -3  -7   1       10.40       17.35      3.10 o
  -2  -7   1      490.34      493.50     11.79 o
  -1  -7   1      152.96      147.25      4.27 o
   0  -7   1      275.95      336.36      7.21 o
   1  -7   1       17.34       19.44      1.73 o
   2  -7   1      435.80      471.67     15.06 o
   3  -7   1       75.45       76.83      4.14 o
   4  -7   1     1099.97     1194.86     33.60 o
   5  -7   1      387.18      384.16     11.46 o
   6  -7   1       28.59       33.58      3.89 o
   7  -7   1       12.46       14.24      7.75 o
   8  -7   1      118.83      119.44      9.69 o
   9  -7   1        2.15        1.73     10.41 o
  10  -7   1       10.22       17.89     11.39 o
  11  -7   1        0.36       -5.75     30.35 o
  12  -7   1       57.68       62.28     35.89 o
 -14  -6   1       15.54       19.08     20.85 o
 -13  -6   1       23.01       26.47     13.27 o
 -12  -6   1        1.00        4.62     11.16 o
 -11  -6   1       14.54       28.50     11.10 o
 -10  -6   1       10.60       10.62      8.86 o
  -9  -6   1      507.56      468.54     14.42 o
  -8  -6   1        1.98        3.62      7.06 o
  -7  -6   1      205.93      165.37      7.62 o
  -6  -6   1      291.11      276.67      8.99 o
  -5  -6   1        0.02        2.07      3.31 o
  -4  -6   1      114.14      115.44      3.98 o
  -3  -6   1      174.51      177.36      4.70 o
  -2  -6   1       15.90       31.30      2.61 o
  -1  -6   1     2194.13     2316.35     61.51 o
   0  -6   1     1100.26     1135.10     25.78 o
   1  -6   1     2928.05     3228.14     87.73 o
   2  -6   1      374.09      367.27     10.63 o
   3  -6   1      418.18      435.53     11.71 o
   4  -6   1       45.44       36.74      3.44 o
   5  -6   1       52.41       52.61      3.42 o
   6  -6   1      182.87      151.41      5.28 o
   7  -6   1       32.61       27.20      6.77 o
   8  -6   1        5.32       13.62      7.68 o
   9  -6   1        3.90        5.75      8.65 o
  10  -6   1        7.26       12.90     11.55 o
  11  -6   1       41.11       43.03     20.39 o
  12  -6   1       13.25       16.73     23.83 o
 -14  -5   1       15.41       15.19     13.83 o
 -13  -5   1        1.52       -0.58     12.54 o
 -12  -5   1        1.77        2.50     12.50 o
 -11  -5   1        0.45        6.15      6.13 o
 -10  -5   1        4.74        3.25      5.19 o
  -9  -5   1        0.10        0.64      3.91 o
  -8  -5   1       67.13       64.22      4.56 o
  -7  -5   1      178.00      157.45      5.33 o
  -6  -5   1      176.88      149.21      4.52 o
  -5  -5   1      164.01      169.51      4.06 o
  -4  -5   1        1.73        3.71      2.88 o
  -3  -5   1      439.31      447.86     11.28 o
  -2  -5   1     2236.95     2251.44     56.64 o
  -1  -5   1      287.42      317.79      9.41 o
   0  -5   1       20.90       17.66      1.80 o
   1  -5   1       57.11       60.48      2.17 o
   2  -5   1      773.59      821.24     19.66 o
   3  -5   1       18.81       19.44      2.00 o
   4  -5   1      152.00      172.92      4.39 o
   5  -5   1      284.45      287.63      6.18 o
   6  -5   1      953.32      919.23     20.23 o
   7  -5   1      955.11      890.64     23.82 o
   8  -5   1        3.58        8.48      8.48 o
   9  -5   1      597.06      566.31     24.43 o
  10  -5   1        1.96        0.77      8.23 o
  11  -5   1      183.38      204.90     21.05 o
  12  -5   1       21.97       19.44     21.77 o
  13  -5   1       18.51       17.08     24.75 o
 -14  -4   1       10.39       10.35     15.98 o
 -13  -4   1        0.43       -6.37     16.60 o
 -12  -4   1        2.70        6.37     10.21 o
 -11  -4   1        5.35        2.50      7.10 o
 -10  -4   1      107.07      104.20      5.94 o
  -9  -4   1      142.44      147.63      6.73 o
  -8  -4   1      470.67      454.59     12.23 o
  -7  -4   1      157.64      134.24      4.18 o
  -6  -4   1       30.26       30.76      2.83 o
  -5  -4   1      438.64      491.16      8.84 o
  -4  -4   1       37.49       43.20      2.11 o
  -3  -4   1      244.71      248.92      5.55 o
  -2  -4   1      242.97      264.13      4.93 o
  -1  -4   1      249.92      254.66      6.05 o
   0  -4   1       33.11       33.06      1.66 o
   1  -4   1      169.26      150.53      4.08 o
   2  -4   1      223.19      221.04      4.37 o
   3  -4   1       30.77       28.72      1.37 o
   4  -4   1       54.88       60.25      2.11 o
   5  -4   1       70.48       73.23      2.77 o
   6  -4   1      537.19      538.97     10.82 o
   7  -4   1      394.59      418.18      9.41 o
   8  -4   1        7.18        9.89      4.21 o
   9  -4   1       15.12       15.40      6.75 o
  10  -4   1       17.94       18.59      9.44 o
  11  -4   1        4.50        9.83     17.29 o
  12  -4   1       10.85       21.96     20.16 o
  13  -4   1        8.48       10.18     21.94 o
 -14  -3   1       22.73       19.95     14.26 o
 -13  -3   1       91.18       96.43     12.52 o
 -12  -3   1       19.17       19.44     10.16 o
 -11  -3   1        1.80        1.14      7.08 o
 -10  -3   1       47.97       34.08      5.50 o
  -9  -3   1        0.12        4.25      4.25 o
  -8  -3   1       38.22       37.93      3.62 o
  -7  -3   1       60.85       57.84      3.39 o
  -6  -3   1       62.06       62.00      2.69 o
  -5  -3   1       82.17       91.64      2.75 o
  -4  -3   1       95.14      106.81      2.52 o
  -3  -3   1       57.43       51.93      1.96 o
  -2  -3   1      241.28      244.10      4.74 o
  -1  -3   1     2363.91     2373.97     46.23 o
   0  -3   1      420.11      395.46     12.00 o
   1  -3   1    12120.41    12351.63    399.84 o
   2  -3   1      201.36      199.12      4.00 o
   3  -3   1      325.22      359.40      7.19 o
   4  -3   1      502.42      530.53      8.52 o
   5  -3   1       18.43       21.79      1.98 o
   6  -3   1     1072.73     1083.57     18.56 o
   7  -3   1      175.97      167.82      4.91 o
   8  -3   1      182.03      154.71      5.37 o
   9  -3   1       76.20       68.56      6.42 o
  10  -3   1        0.49       -2.32      6.17 o
  11  -3   1       29.84       39.47      9.06 o
  12  -3   1       57.18       65.15     19.48 o
  13  -3   1      100.44      102.79     22.77 o
 -14  -2   1        3.74        0.39     15.09 o
 -13  -2   1      128.52      131.56     16.87 o
 -12  -2   1       54.61       43.39      9.67 o
 -11  -2   1       25.89       22.50      5.38 o
 -10  -2   1      130.01      128.72      6.29 o
  -9  -2   1       10.27       16.66      4.47 o
  -8  -2   1      526.05      558.15     11.48 o
  -7  -2   1      148.03      162.35      4.43 o
  -6  -2   1      420.50      420.08      6.55 o
  -5  -2   1     2053.45     2089.01     30.45 o
  -4  -2   1     1484.35     1495.87     24.76 o
  -3  -2   1     1518.92     1547.51     25.26 o
  -2  -2   1     3880.98     3655.53     65.62 o
  -1  -2   1     1540.70     1504.18     28.46 o
   0  -2   1     2651.15     2630.07    106.71 o
   1  -2   1     1464.78     1422.09     26.76 o
   2  -2   1      787.49      776.00     13.96 o
   3  -2   1      110.96      109.09      2.34 o
   4  -2   1       22.34       27.04      1.49 o
   5  -2   1       87.81       96.27      2.21 o
   6  -2   1        1.94        1.65      2.30 o
   7  -2   1      298.27      282.20      6.47 o
   8  -2   1       24.99       24.74      4.39 o
   9  -2   1        5.71        6.37      4.83 o
  10  -2   1        5.36       10.81      6.56 o
  11  -2   1        1.89        0.00      1.92 o
  12  -2   1       17.79       23.83     12.73 o
  13  -2   1       44.34       48.66     15.87 o
  14  -2   1        0.48        6.37     21.01 o
 -14  -1   1        0.37        1.14     16.44 o
 -13  -1   1       15.23       19.44     10.41 o
 -12  -1   1      360.76      374.50     15.03 o
 -11  -1   1      260.71      282.64      8.87 o
 -10  -1   1      999.28     1068.77     24.51 o
  -9  -1   1      260.37      263.42      6.75 o
  -8  -1   1      559.60      566.61     12.11 o
  -7  -1   1      326.17      319.95      6.01 o
  -6  -1   1      729.21      731.41     10.47 o
  -5  -1   1      369.34      348.18      5.35 o
  -4  -1   1      156.47      166.60      2.75 o
  -3  -1   1     1256.85     1205.09     18.06 o
  -2  -1   1      790.49      761.04     11.25 o
  -1  -1   1      371.22      348.32      5.97 o
   1  -1   1      121.32      113.47      2.10 o
   2  -1   1     2486.27     2350.38     37.92 o
   3  -1   1     2818.81     2913.66     41.62 o
   4  -1   1      253.52      237.39      3.69 o
   5  -1   1      440.62      450.69      7.36 o
   6  -1   1      769.16      779.86     14.05 o
   7  -1   1      769.77      799.88     18.48 o
   8  -1   1       48.27       42.37      3.81 o
   9  -1   1       16.46       18.85      5.05 o
  10  -1   1      124.13      129.98      6.64 o
  11  -1   1       16.31       10.18     10.52 o
  12  -1   1       16.15       16.50      9.46 o
  13  -1   1       18.85       13.50     12.73 o
  14  -1   1       49.41       37.91     16.23 o
 -14   0   1       19.50       11.73     13.68 o
 -13   0   1       62.28       68.56     12.63 o
 -12   0   1      264.19      237.50     10.25 o
 -11   0   1        1.77        6.52      6.52 o
 -10   0   1      702.63      728.58     20.97 o
  -9   0   1        0.10        1.37      4.62 o
  -8   0   1      801.07      826.87     19.10 o
  -7   0   1      111.47      105.52      3.48 o
  -6   0   1     1836.13     1863.27     31.83 o
  -5   0   1     1030.09     1065.02     17.55 o
  -4   0   1      957.72      983.57     17.56 o
  -3   0   1       77.86       80.10      1.83 o
  -2   0   1    10479.21    10158.37    144.05 o
  -1   0   1       27.14       27.50      0.83 o
   1   0   1      952.92      889.55     21.28 o
   2   0   1     8291.94     7978.82    122.20 o
   3   0   1     1274.81     1210.36     16.77 o
   4   0   1      173.57      181.72      3.04 o
   5   0   1     2405.43     2462.40     41.21 o
   6   0   1      250.98      231.88      4.45 o
   7   0   1        6.73        8.44      2.94 o
   8   0   1       43.35       45.99      4.70 o
   9   0   1       28.87       36.74      5.03 o
  10   0   1       21.66       19.81      5.42 o
  11   0   1       43.78       51.82      7.58 o
  12   0   1        0.60       -0.96      9.25 o
  13   0   1       11.34       14.02     13.60 o
  14   0   1        5.83        7.70     14.08 o
 -14   1   1        8.45       10.62     17.00 o
 -13   1   1       26.31       16.73     12.48 o
 -12   1   1        3.05        4.45      9.46 o
 -11   1   1       37.33       29.10      6.58 o
 -10   1   1        6.01        8.63      5.96 o
  -9   1   1       88.65       86.35      5.67 o
  -8   1   1        0.10        8.08      4.81 o
  -7   1   1      112.90       92.67      4.00 o
  -6   1   1      771.21      768.34     13.88 o
  -5   1   1      145.54      141.16      3.02 o
  -4   1   1       61.12       51.27      1.88 o
  -3   1   1      789.61      798.74     12.75 o
  -2   1   1     1122.41     1090.37     17.22 o
  -1   1   1     2022.17     1918.74     34.46 o
   1   1   1       74.92       65.35      1.56 o
   2   1   1      844.33      734.66     10.93 o
   3   1   1       61.02       56.32      1.18 o
   4   1   1      776.09      819.36     11.78 o
   5   1   1     1738.40     1786.83     28.69 o
   6   1   1       28.36       32.48      1.90 o
   7   1   1     1100.57     1112.05     26.45 o
   8   1   1      962.52     1016.28     23.90 o
   9   1   1      112.50      113.77      5.33 o
  10   1   1       82.31       73.95      4.54 o
  11   1   1       29.87       27.33      7.25 o
  12   1   1       32.56       28.65     10.54 o
  13   1   1       28.19       32.64      9.83 o
  14   1   1        0.01        2.11     13.66 o
 -13   2   1       27.15       28.65     17.81 o
 -12   2   1       70.94       73.22     11.16 o
 -11   2   1      220.59      213.74      9.34 o
 -10   2   1        3.64        9.06      6.52 o
  -9   2   1      160.46      152.04      6.50 o
  -8   2   1       46.36       54.03      4.48 o
  -7   2   1       56.31       57.09      3.67 o
  -6   2   1        0.89        2.11      2.48 o
  -5   2   1       59.68       50.27      2.29 o
  -4   2   1     3267.62     3486.43     57.11 o
  -3   2   1     3308.69     3440.40     59.46 o
  -2   2   1     2087.93     1963.61     32.11 o
  -1   2   1    11524.76    11638.45    269.56 o
   0   2   1        6.86        9.19      0.56 o
   1   2   1    13369.24    13248.22    239.62 o
   2   2   1      370.88      343.06      5.27 o
   3   2   1       19.89       18.43      1.08 o
   4   2   1      169.33      172.35      2.94 o
   5   2   1      364.54      373.46      5.68 o
   6   2   1        9.56       16.50      1.67 o
   7   2   1       67.31       70.87      2.50 o
   8   2   1      552.74      575.19     10.82 o
   9   2   1       10.36        2.32      3.46 o
  10   2   1       58.49       53.41      3.85 o
  11   2   1       12.37       16.50      7.33 o
  12   2   1        0.29       -0.96      9.25 o
  13   2   1       16.32       20.95     11.29 o
  14   2   1       68.46       57.97     15.01 o
 -13   3   1       56.16       48.47     13.33 o
 -12   3   1       58.93       72.99     11.84 o
 -11   3   1       34.75       27.93      9.08 o
 -10   3   1        0.23        2.67      7.68 o
  -9   3   1        0.53        0.00      1.92 o
  -8   3   1       30.91       30.35      4.14 o
  -7   3   1      966.07     1016.17     20.52 o
  -6   3   1       85.66       75.12      2.86 o
  -5   3   1      261.92      277.06      5.43 o
  -4   3   1      495.34      528.46      8.34 o
  -3   3   1      307.08      314.69      6.11 o
  -2   3   1       35.89       34.82      1.14 o
  -1   3   1     4887.05     4972.70    127.70 o
   0   3   1     1636.55     1557.10     37.94 o
   1   3   1        3.06        4.02      1.02 o
   2   3   1     1740.72     1696.97     36.16 o
   3   3   1      853.51      806.45     13.47 o
   4   3   1        7.37        6.92      1.60 o
   5   3   1       39.13       42.89      2.03 o
   6   3   1        0.07        0.44      1.78 o
   7   3   1      122.65      123.15      3.35 o
   8   3   1      219.54      203.36      6.21 o
   9   3   1        4.48        7.72      3.23 o
  10   3   1      164.33      153.08      6.87 o
  11   3   1        0.46        3.66      7.33 o
  12   3   1        1.83        4.21     10.37 o
  13   3   1        1.18       -4.81     13.25 o
  14   3   1       37.89       27.49     13.81 o
 -13   4   1        4.11        3.06     14.35 o
 -12   4   1      119.31      111.69     21.70 o
 -11   4   1      167.01      178.03     11.85 o
 -10   4   1       69.51       67.19      7.50 o
  -9   4   1        1.04        2.11      5.36 o
  -8   4   1       83.81       79.00      4.56 o
  -7   4   1      427.69      419.59      9.72 o
  -6   4   1      719.13      742.03     14.35 o
  -5   4   1       95.12      106.85      3.29 o
  -4   4   1       78.64       96.05      2.75 o
  -3   4   1      688.15      718.63     13.59 o
  -2   4   1     1257.64     1317.95     27.81 o
  -1   4   1      180.58      190.10      3.89 o
   0   4   1      183.05      165.77      4.37 o
   1   4   1       15.60       21.10      1.29 o
   2   4   1       21.40       29.21      2.09 o
   3   4   1      239.38      229.05      5.43 o
   4   4   1        0.00        1.98      2.36 o
   5   4   1       46.72       57.65      2.58 o
   6   4   1      593.12      559.40     11.68 o
   7   4   1       11.47       12.54      3.91 o
   8   4   1      771.87      799.47     19.18 o
   9   4   1       12.80       10.72      4.76 o
  10   4   1      101.64      114.65     12.18 o
  11   4   1       13.52       15.73     10.56 o
  12   4   1       13.74       19.21     12.15 o
  13   4   1       83.80       95.87     13.04 o
  14   4   1        6.01        5.75     13.64 o
 -12   5   1        3.43       14.75     22.69 o
 -11   5   1       15.80        6.37     13.31 o
 -10   5   1       17.55       20.81     13.29 o
  -9   5   1       22.34       22.89      6.37 o
  -8   5   1        8.02       11.53      5.19 o
  -7   5   1       35.31       38.45      4.20 o
  -6   5   1      199.48      212.47      5.80 o
  -5   5   1      106.36      101.04      3.69 o
  -4   5   1        4.62        2.50      1.64 o
  -3   5   1      191.87      196.63      4.29 o
  -2   5   1       85.68       84.92      5.26 o
  -1   5   1     2568.87     2761.90     59.56 o
   0   5   1     1043.29     1099.42     25.23 o
   1   5   1      216.15      214.16      4.87 o
   2   5   1      590.64      557.81     12.46 o
   3   5   1      824.37      797.60     18.84 o
   4   5   1        1.66       -1.35      2.17 o
   5   5   1       10.61        8.59      2.42 o
   6   5   1       21.11       14.29      2.83 o
   7   5   1       21.11       15.00      4.04 o
   8   5   1        0.00       -1.04      4.48 o
   9   5   1       75.26       72.48      4.72 o
  10   5   1       93.68       78.79      9.11 o
  11   5   1       47.03       47.51      9.75 o
  12   5   1        1.76        6.37     12.11 o
  13   5   1        3.43        6.94     17.54 o
  14   5   1       28.87       33.12     14.04 o
 -12   6   1        0.62       -1.73     23.91 o
 -11   6   1        8.63        4.45     11.57 o
 -10   6   1      249.62      237.07     14.10 o
  -9   6   1       25.44       34.41     10.41 o
  -8   6   1      136.14      138.99      6.21 o
  -7   6   1      132.72      137.03      6.17 o
  -6   6   1      114.61      104.25      3.71 o
  -5   6   1     1079.29     1111.67     26.63 o
  -4   6   1     1019.87     1119.14     29.85 o
  -3   6   1     1718.86     1816.79     45.13 o
  -2   6   1      408.65      450.07     13.02 o
  -1   6   1      510.41      599.59     14.95 o
   0   6   1       58.22       65.40      2.88 o
   1   6   1       32.37       34.16      2.59 o
   2   6   1       26.25       24.89      2.11 o
   3   6   1      199.90      222.01      5.41 o
   4   6   1       12.17        4.81      2.46 o
   5   6   1      274.04      277.77      5.99 o
   6   6   1      204.28      171.90      5.28 o
   7   6   1        4.75        5.81      4.50 o
   8   6   1      365.52      330.22      9.90 o
   9   6   1      128.73      126.14      6.60 o
  10   6   1      115.62      109.94      9.60 o
  11   6   1        5.40        7.10      9.83 o
  12   6   1        9.52       14.66     13.48 o
  13   6   1        0.89        4.98     14.43 o
  14   6   1       57.53       39.99     15.96 o
 -12   7   1       26.71       10.81     36.00 o
 -11   7   1       13.82       -1.14     31.54 o
 -10   7   1        6.20        7.31     10.95 o
  -9   7   1      187.77      204.51     12.30 o
  -8   7   1       13.61       22.50      9.46 o
  -7   7   1        5.58        9.65      8.10 o
  -6   7   1       49.12       49.06      4.52 o
  -5   7   1        7.59       11.48      3.19 o
  -4   7   1       40.29       38.61      6.21 o
  -3   7   1        1.85        1.52      7.47 o
  -2   7   1        1.41        1.94      5.61 o
  -1   7   1        7.17        8.23      1.12 o
   0   7   1      745.61      770.18     21.60 o
   1   7   1      319.32      362.40      7.07 o
   2   7   1        3.04        5.02      2.40 o
   3   7   1       79.92       85.57      3.54 o
   4   7   1       13.13       10.50      3.13 o
   5   7   1      251.28      253.11      6.94 o
   6   7   1      285.35      253.90      6.91 o
   7   7   1      238.75      244.41     11.72 o
   8   7   1       90.50       81.45      5.88 o
   9   7   1       70.76       84.56      9.94 o
  10   7   1       81.19       87.64     10.91 o
  11   7   1       65.14       69.48     10.87 o
  12   7   1       28.23       25.91     11.71 o
  13   7   1        1.27       -0.58     14.86 o
  14   7   1        9.73       12.11     21.32 o
 -11   8   1        1.32        0.19     23.76 o
 -10   8   1        0.37        0.96     12.75 o
  -9   8   1        0.02        1.37     11.22 o
  -8   8   1       56.57       56.91     12.35 o
  -7   8   1        0.05        1.52      9.00 o
  -6   8   1       76.95       85.06      8.96 o
  -5   8   1       88.94       91.59      7.97 o
  -4   8   1       33.48       27.93      6.75 o
  -3   8   1      364.44      390.90     16.45 o
  -2   8   1       93.01      104.77      8.82 o
  -1   8   1       14.33       15.61      1.22 o
   0   8   1        2.92        7.29      2.96 o
   1   8   1      367.83      377.85      8.53 o
   2   8   1        2.80        3.40      3.29 o
   3   8   1      244.12      232.25      5.39 o
   4   8   1      291.48      294.31      7.39 o
   5   8   1        3.79        2.86      4.29 o
   6   8   1     1134.42     1053.67     28.93 o
   7   8   1      133.46      123.63      6.54 o
   8   8   1      100.25       87.24      6.31 o
   9   8   1      187.52      182.90     11.64 o
  10   8   1        7.67       10.62      9.40 o
  11   8   1      135.42      134.12     13.17 o
  12   8   1        2.60        5.75     13.85 o
  13   8   1       12.44       18.48     19.68 o
  14   8   1       21.18       39.64     17.47 o
 -11   9   1        1.73        0.77     34.87 o
 -10   9   1        0.78        0.96     14.10 o
  -9   9   1       36.88       37.24     14.74 o
  -8   9   1       12.17       13.31     11.14 o
  -7   9   1       65.57       62.71     11.64 o
  -6   9   1       41.69       55.87      9.33 o
  -5   9   1      344.95      397.44     14.38 o
  -4   9   1        0.25        0.19      7.41 o
  -3   9   1       46.66       35.89      9.64 o
  -2   9   1      533.61      561.81     21.05 o
  -1   9   1        0.03        0.39      1.16 o
   0   9   1      846.73      881.95     24.73 o
   1   9   1      420.03      398.73      7.69 o
   2   9   1     1658.39     1564.97     32.21 o
   3   9   1      263.96      246.43      8.29 o
   4   9   1      193.62      171.39      5.49 o
   5   9   1       57.34       69.48      6.48 o
   6   9   1      141.07      137.36      8.12 o
   7   9   1       33.88       43.76      7.72 o
   8   9   1       87.26      102.23      8.98 o
   9   9   1      344.82      337.37     15.80 o
  10   9   1       16.75       21.20      9.96 o
  11   9   1        8.52        6.52     11.12 o
  12   9   1        0.77       -2.67     12.85 o
  13   9   1        0.53        7.31     14.41 o
  14   9   1       11.00       11.18     29.02 o
 -10  10   1      137.56      135.40     19.37 o
  -9  10   1       28.80       27.93     13.64 o
  -8  10   1        8.59       19.58     14.35 o
  -7  10   1        0.16        3.46     10.93 o
  -6  10   1      261.00      258.03     12.47 o
  -5  10   1        4.29        6.37     10.43 o
  -4  10   1       50.84       58.19      8.67 o
  -3  10   1        9.89       14.45     10.54 o
  -2  10   1       85.30       64.48     10.02 o
  -1  10   1      151.01      151.70      4.79 o
   0  10   1      339.83      352.36      8.85 o
   1  10   1      100.85       86.49      3.69 o
   2  10   1      109.55      104.12      3.94 o
   3  10   1       95.79       92.96      4.79 o
   4  10   1        2.69       10.81      5.75 o
   5  10   1      314.24      297.84     10.05 o
   6  10   1        0.25        0.19      7.00 o
   7  10   1      899.33      902.35     27.52 o
   8  10   1       58.03       58.61     10.41 o
   9  10   1        1.25       -2.86     10.75 o
  10  10   1        9.05        9.65     10.60 o
  11  10   1       63.69       72.99     14.22 o
  12  10   1      116.03      133.81     15.08 o
  13  10   1       45.86       55.47     15.50 o
  -9  11   1       15.61        9.83     14.78 o
  -8  11   1        5.82        9.23     13.66 o
  -7  11   1        6.06        6.52     12.09 o
  -6  11   1        9.59       11.35     12.90 o
  -5  11   1       61.48       79.29     14.58 o
  -4  11   1        5.29        5.75      9.25 o
  -3  11   1        0.21       -1.37     11.59 o
  -2  11   1       58.48       45.99     11.10 o
  -1  11   1        1.21        0.19      1.18 o
   0  11   1        1.84        0.77      2.11 o
   1  11   1       94.07       83.45      4.50 o
   2  11   1      333.68      331.23      8.60 o
   3  11   1        6.93        4.70      4.66 o
   4  11   1       13.96       14.66      7.54 o
   5  11   1        0.02        4.62      8.12 o
   6  11   1       32.47       36.39      7.70 o
   7  11   1      151.16      165.68     12.85 o
   8  11   1       43.44       49.64     10.75 o
   9  11   1      240.73      279.38     14.83 o
  10  11   1        4.92        2.67     13.25 o
  11  11   1       10.15        4.45     15.44 o
  12  11   1        1.57        8.81     20.18 o
  13  11   1       69.32       92.64     23.23 o
  -9  12   1        0.15       -8.23     18.63 o
  -8  12   1        2.98        5.36     14.77 o
  -7  12   1        1.66       -5.56     13.60 o
  -6  12   1       47.55       47.70     12.25 o
  -5  12   1        4.80        9.06     15.77 o
  -4  12   1       27.81       36.24     12.19 o
  -3  12   1       12.73       15.19     18.48 o
  -2  12   1        0.00        1.37     11.79 o
  -1  12   1       17.26       27.33     11.18 o
   0  12   1       14.40       12.90      3.89 o
   1  12   1        9.19       12.69      5.73 o
   2  12   1       48.92       42.03      5.44 o
   3  12   1        1.09        1.37      5.69 o
   4  12   1      100.08      100.84      7.79 o
   5  12   1       25.08       26.47      7.43 o
   6  12   1      214.32      207.70     11.60 o
   7  12   1       14.46       19.21     10.33 o
   8  12   1       43.61       49.43     11.70 o
   9  12   1       19.03       25.35     12.71 o
  10  12   1       47.20       55.47     12.60 o
  11  12   1        0.32       10.81     15.40 o
  12  12   1        6.03       15.94     14.96 o
  13  12   1        1.02        9.38     21.32 o
  -8  13   1        9.11        7.31     16.58 o
  -7  13   1        0.24       -0.77     14.56 o
  -6  13   1        2.96       -5.96     13.46 o
  -5  13   1        0.91        3.66     12.31 o
  -4  13   1       55.49       50.63     11.64 o
  -3  13   1       56.69       63.59     11.06 o
  -2  13   1        2.15        8.81     13.43 o
  -1  13   1       30.96       17.66     17.25 o
   0  13   1       69.06       77.07     12.65 o
   1  13   1        3.56       -4.62     11.33 o
   2  13   1       42.89       33.49      9.27 o
   3  13   1       36.54       35.10      5.75 o
   4  13   1       11.75        9.38      7.31 o
   5  13   1        0.13       -1.73      9.65 o
   6  13   1       58.20       65.38     10.99 o
   7  13   1       13.57       12.11     11.00 o
   8  13   1       33.65       34.74     12.42 o
   9  13   1      110.90      122.81     12.90 o
  10  13   1       12.71        6.37     15.19 o
  11  13   1       51.31       43.39     16.25 o
  12  13   1       26.30       24.24     15.56 o
  -7  14   1        1.06        4.21     15.94 o
  -6  14   1        0.30        2.11     15.23 o
  -5  14   1        1.07       -0.39     13.93 o
  -4  14   1       59.60       70.17     13.00 o
  -3  14   1       25.88       24.37     13.70 o
  -2  14   1       96.32       89.21     16.23 o
  -1  14   1      104.44      107.05     15.22 o
   0  14   1        0.02       -3.66     13.12 o
   1  14   1       27.54       38.77     12.94 o
   2  14   1       52.02       39.81     12.42 o
   3  14   1        6.79       -3.87     12.67 o
   4  14   1       29.87       30.91      7.66 o
   5  14   1        7.43        6.73      8.84 o
   6  14   1        0.74        4.21      9.62 o
   7  14   1       26.80       27.62     10.50 o
   8  14   1        8.38        9.65     11.37 o
   9  14   1        2.37        9.65     12.75 o
  10  14   1        0.08        5.56     14.20 o
  11  14   1       19.54       20.81     15.06 o
  -6  15   1       11.65       -0.19     23.54 o
  -5  15   1       38.99       28.50     15.54 o
  -4  15   1        1.02        0.77     13.98 o
  -3  15   1       66.41       70.86     13.77 o
  -2  15   1       15.30       14.02     23.79 o
  -1  15   1        4.78        6.15     15.77 o
   0  15   1       25.43       19.44     14.81 o
   1  15   1        0.00       -0.19     14.60 o
   2  15   1       21.34       28.50     14.22 o
   3  15   1       33.72       59.72     10.27 o
   4  15   1       72.70       81.50     10.58 o
   5  15   1       74.64       87.32     10.56 o
   6  15   1       16.08       10.35     12.67 o
   7  15   1      116.54      127.46     14.41 o
   8  15   1       26.34       24.24     12.56 o
   9  15   1       12.66        8.23     13.21 o
  10  15   1        4.80       -0.58     14.31 o
  11  15   1        9.00       15.73     30.58 o
  -4  16   1        0.37        8.81     18.77 o
  -3  16   1       18.63       15.40     17.10 o
  -2  16   1       13.81       12.69     13.85 o
  -1  16   1       62.07       67.19     18.20 o
   0  16   1        8.22        7.85     16.46 o
   1  16   1        2.19       13.31     22.96 o
   2  16   1        5.30        6.37     15.61 o
   3  16   1       12.65        8.81     15.56 o
   4  16   1       10.57        9.33     16.75 o
   5  16   1        0.29        4.96     15.63 o
   6  16   1       11.76       10.99      9.73 o
   7  16   1        4.03        0.39     14.12 o
   8  16   1        2.07        5.56     27.66 o
   9  16   1       23.83       35.73     29.02 o
  10  16   1        0.16       -0.58     21.05 o
  -3  17   1      109.45      103.35     20.87 o
  -2  17   1       15.57       15.73     16.17 o
  -1  17   1        8.07        6.15     20.04 o
   0  17   1       16.40        1.73     18.67 o
   1  17   1       50.32       67.63     25.54 o
   2  17   1        8.64       21.71     24.94 o
   3  17   1       18.11        9.23     17.52 o
   4  17   1        1.07        6.52     17.27 o
   5  17   1       77.43       93.84     13.48 o
   6  17   1       41.92       54.40     15.42 o
   7  17   1       26.41       35.25     13.91 o
   8  17   1        8.34       12.69     21.16 o
   0  18   1       23.17       23.02     21.96 o
   1  18   1       25.37       31.85     20.50 o
   2  18   1       25.14       16.97     20.22 o
   3  18   1       11.88        7.47     19.77 o
   4  18   1        0.38        5.75     19.56 o
   5  18   1        0.11        4.04     19.25 o
   6  18   1        0.14        4.41     14.27 o
  -6 -18   2       11.66       12.50     22.66 o
  -5 -18   2       20.33       17.08     22.69 o
  -4 -18   2      125.77      112.57     32.38 o
  -3 -18   2       61.86      108.77     32.99 o
  -2 -18   2        0.27       -6.94     32.37 o
  -1 -18   2        2.70        7.47     32.97 o
   0 -18   2        4.11        1.37     33.60 o
  -8 -17   2        9.83        4.98     21.67 o
  -7 -17   2        1.79       10.35     21.16 o
  -6 -17   2       28.64       37.06     20.60 o
  -5 -17   2       12.43       -2.32     20.49 o
  -4 -17   2       17.95       12.50     20.00 o
  -3 -17   2       32.35       30.78     19.08 o
  -2 -17   2        2.40        1.73     19.25 o
  -1 -17   2        0.10       11.53     19.79 o
   0 -17   2        5.76       10.00     29.64 o
   1 -17   2        0.04       10.18     32.12 o
   2 -17   2       26.47       22.89     23.21 o
   3 -17   2       46.57       36.89     26.45 o
  -9 -16   2        1.38       -3.46     15.00 o
  -8 -16   2        2.99        0.77     14.18 o
  -7 -16   2        3.84       -7.47     15.38 o
  -6 -16   2        5.71        6.52     17.27 o
  -5 -16   2        2.76       -1.52     17.81 o
  -4 -16   2        9.74       12.50     17.37 o
  -3 -16   2        7.51        7.47     23.95 o
  -2 -16   2      108.03      117.63     25.28 o
  -1 -16   2       98.40      109.35     19.14 o
   0 -16   2       20.20       13.62     18.61 o
   1 -16   2       61.58       95.33     27.62 o
   2 -16   2        2.71        1.92     19.62 o
   3 -16   2       37.40       31.09     21.18 o
   4 -16   2       60.86       74.17     24.60 o
 -10 -15   2        0.01       -0.58     15.63 o
  -9 -15   2        5.38       11.18     14.66 o
  -8 -15   2        0.24       -6.52     15.71 o
  -7 -15   2       15.18       15.94     14.18 o
  -6 -15   2        6.98        8.48     10.99 o
  -5 -15   2        2.74        6.73     12.08 o
  -4 -15   2       12.43       21.20     15.96 o
  -3 -15   2        7.91        4.62     15.02 o
  -2 -15   2        3.84        2.50     15.17 o
  -1 -15   2       88.30      123.41     23.43 o
   0 -15   2        3.75        1.73     16.37 o
   1 -15   2       51.24       50.22     24.18 o
   2 -15   2        5.05        6.94     18.11 o
   3 -15   2       24.35       27.62     18.94 o
   4 -15   2        0.96       -3.46     20.16 o
   5 -15   2       19.34       17.66     18.29 o
   6 -15   2        5.76       -3.46     17.27 o
 -11 -14   2       10.15        8.81     15.15 o
 -10 -14   2       28.86       33.60     17.04 o
  -9 -14   2        0.04        3.25     15.15 o
  -8 -14   2       25.60       27.49     12.50 o
  -7 -14   2        0.20        1.92     11.35 o
  -6 -14   2      107.24      109.93     11.06 o
  -5 -14   2      115.10      126.83     12.18 o
  -4 -14   2       58.42       51.22     10.52 o
  -3 -14   2       59.11       49.85      9.27 o
  -2 -14   2       41.88       33.81      6.85 o
  -1 -14   2        0.60        0.58      6.96 o
   0 -14   2        3.14        3.46      8.25 o
   1 -14   2       18.60       22.50     21.58 o
   2 -14   2       24.44       35.39     16.17 o
   3 -14   2       82.24       76.83     17.76 o
   4 -14   2       12.48        7.31     18.31 o
   5 -14   2       63.15       60.11     15.90 o
   6 -14   2       13.70       24.37     14.79 o
   7 -14   2        2.77        2.50     15.96 o
 -12 -13   2        4.48        7.47     13.41 o
 -11 -13   2       22.96       29.10     17.51 o
 -10 -13   2        5.00       -1.14     13.00 o
  -9 -13   2        9.37        9.06     13.85 o
  -8 -13   2        1.19        9.06     12.52 o
  -7 -13   2        7.96        1.52     11.88 o
  -6 -13   2        2.92        0.19     10.89 o
  -5 -13   2       44.99       43.39     10.41 o
  -4 -13   2      126.22      133.81      8.98 o
  -3 -13   2        9.98       11.73      8.65 o
  -2 -13   2        1.21       -2.50      8.48 o
  -1 -13   2       18.58       16.17      4.81 o
   0 -13   2       40.67       36.74      7.56 o
   1 -13   2       34.43       17.89      7.75 o
   2 -13   2       39.50       35.39     14.20 o
   3 -13   2        0.71        1.52     15.13 o
   4 -13   2       34.32       35.23     23.54 o
   5 -13   2        6.28       12.31     17.91 o
   6 -13   2      154.47      208.47     20.43 o
   7 -13   2       29.26       24.24     14.76 o
   8 -13   2       12.19        0.96     15.27 o
 -12 -12   2       43.15       39.81     14.89 o
 -11 -12   2        1.70        0.00      1.92 o
 -10 -12   2       21.93       24.79     14.64 o
  -9 -12   2       45.86       46.93     13.31 o
  -8 -12   2        2.23        2.86      9.94 o
  -7 -12   2       68.39       77.07      9.98 o
  -6 -12   2       33.46       28.50      9.62 o
  -5 -12   2        3.87        7.85      7.70 o
  -4 -12   2        4.58        2.67      6.91 o
  -3 -12   2       37.17       41.05      7.12 o
  -2 -12   2        2.92        0.77      8.82 o
  -1 -12   2       21.72       19.12      4.89 o
   0 -12   2        0.32        2.85      4.08 o
   1 -12   2        0.81        6.73      6.91 o
   2 -12   2        6.53       11.35      4.77 o
   3 -12   2        3.48        3.06     13.23 o
   4 -12   2        2.08        6.15     14.80 o
   5 -12   2      150.30      157.21     18.43 o
   6 -12   2        0.89        4.45     11.92 o
   7 -12   2       75.63       73.45     18.55 o
   8 -12   2        5.14        3.46     14.24 o
   9 -12   2        5.17        0.19     15.77 o
 -13 -11   2        3.69        3.46     20.00 o
 -12 -11   2       10.39       22.75     14.70 o
 -11 -11   2       56.95       70.86     13.77 o
 -10 -11   2       21.19       11.35     11.59 o
  -9 -11   2        7.51        8.23     14.58 o
  -8 -11   2        1.89       -4.62     10.97 o
  -7 -11   2        3.37        4.04      9.65 o
  -6 -11   2       81.36       88.94      9.67 o
  -5 -11   2       44.67       42.66      8.88 o
  -4 -11   2        4.89       16.97      7.89 o
  -3 -11   2       18.17       16.12      5.81 o
  -2 -11   2        0.87        4.96      5.48 o
  -1 -11   2       56.96       49.53      5.81 o
   0 -11   2        6.02        3.27      4.12 o
   1 -11   2       21.56       24.10      6.13 o
   2 -11   2       16.35       15.94      5.54 o
   3 -11   2      129.62      119.75      6.98 o
   4 -11   2        0.46        2.11      4.04 o
   5 -11   2        0.06        2.11     20.79 o
   6 -11   2        0.07        7.10     12.48 o
   7 -11   2       18.02       23.83     13.14 o
   8 -11   2        0.45        5.96     12.65 o
   9 -11   2        1.77        2.11     14.47 o
 -13 -10   2        1.16        3.83     15.34 o
 -12 -10   2       23.86       26.91     19.56 o
 -11 -10   2        8.27        4.81     13.85 o
 -10 -10   2       53.74       67.86     12.79 o
  -9 -10   2      196.94      223.16     13.25 o
  -8 -10   2       30.57       25.06     12.50 o
  -7 -10   2       80.96       77.08      8.77 o
  -6 -10   2        1.01        0.19      7.41 o
  -5 -10   2       28.23       26.20      6.67 o
  -4 -10   2      102.84       90.53      7.93 o
  -3 -10   2      139.44      119.05      6.10 o
  -2 -10   2       46.98       47.66      5.30 o
  -1 -10   2      117.99      117.01      6.10 o
   0 -10   2       73.36       60.54      3.66 o
   1 -10   2        3.09        3.81      2.50 o
   2 -10   2       14.80       20.45      4.27 o
   3 -10   2        8.27        6.37      4.06 o
   4 -10   2        1.27        1.14      5.75 o
   5 -10   2       20.74       16.97      5.94 o
   6 -10   2        1.24        0.96      9.67 o
   7 -10   2       12.76       12.69     11.77 o
   8 -10   2       57.46       61.84     12.00 o
   9 -10   2       56.24       54.03     12.85 o
  10 -10   2       66.66       61.84     24.43 o
 -13  -9   2       30.12       38.09     16.95 o
 -12  -9   2        5.64        9.38     13.43 o
 -11  -9   2        6.29        5.36     11.69 o
 -10  -9   2       91.21      103.35     11.27 o
  -9  -9   2       15.89        8.08      9.23 o
  -8  -9   2       74.27       59.67      8.58 o
  -7  -9   2       34.75       35.73      7.64 o
  -6  -9   2       81.21       74.90      8.16 o
  -5  -9   2       24.40       26.33      6.40 o
  -4  -9   2       22.28       21.96      5.59 o
  -3  -9   2        0.98        5.94      5.57 o
  -2  -9   2        1.97       11.84      4.16 o
  -1  -9   2       72.34       60.27      4.79 o
   0  -9   2        8.08        6.81      3.75 o
   1  -9   2       57.57       65.65      3.08 o
   2  -9   2       27.61       36.74      4.20 o
   3  -9   2       75.73       75.13      5.04 o
   4  -9   2       12.04       13.31      4.04 o
   5  -9   2        9.33        8.08      6.00 o
   6  -9   2       23.81       20.81      5.57 o
   7  -9   2        7.23       10.99      5.23 o
   8  -9   2        0.95       -1.73     10.19 o
   9  -9   2        1.59        7.10     12.48 o
  10  -9   2        5.11       10.00     21.31 o
  11  -9   2       13.73       13.50     25.27 o
 -14  -8   2        5.24       11.73     20.43 o
 -13  -8   2       30.53       29.41     17.45 o
 -12  -8   2        0.33        6.73     12.87 o
 -11  -8   2        6.22        9.83     12.69 o
 -10  -8   2        0.71        3.46     11.35 o
  -9  -8   2        2.92        5.75      8.84 o
  -8  -8   2      224.12      246.56     10.89 o
  -7  -8   2      402.60      403.06     12.82 o
  -6  -8   2        9.01        4.21      7.12 o
  -5  -8   2      252.20      230.32      9.26 o
  -4  -8   2       27.58       19.12      4.68 o
  -3  -8   2        3.31        9.29      4.79 o
  -2  -8   2      371.77      363.37      8.56 o
  -1  -8   2        8.48        9.19      3.96 o
   0  -8   2      189.46      177.65      6.92 o
   1  -8   2       52.94       55.84      2.59 o
   2  -8   2        2.83        3.83      3.64 o
   3  -8   2      117.51      124.36      6.50 o
   4  -8   2       56.11       55.88      5.59 o
   5  -8   2       26.25       23.02      6.38 o
   6  -8   2      270.48      279.41      8.35 o
   7  -8   2       49.58       47.51      6.89 o
   8  -8   2        6.30        7.85     13.21 o
   9  -8   2        0.23       -0.39     10.46 o
  10  -8   2        0.47       -1.14     10.91 o
  11  -8   2        3.80       12.50     23.45 o
 -14  -7   2       13.35        8.81     20.91 o
 -13  -7   2       81.39       89.47     14.18 o
 -12  -7   2        2.08        6.94     13.44 o
 -11  -7   2      107.82      118.25     12.96 o
 -10  -7   2        0.33        2.86      9.19 o
  -9  -7   2      174.17      170.73     10.87 o
  -8  -7   2       62.68       62.71      7.91 o
  -7  -7   2      283.70      294.95     10.48 o
  -6  -7   2        8.84        5.36      5.98 o
  -5  -7   2        1.64        2.54      5.11 o
  -4  -7   2      602.89      573.47     12.40 o
  -3  -7   2      650.56      676.10     14.27 o
  -2  -7   2      508.52      526.32     10.86 o
  -1  -7   2       77.32       88.28      3.81 o
   0  -7   2       64.63       58.40      4.45 o
   1  -7   2       50.75       56.71      2.50 o
   2  -7   2        6.21        4.45      3.44 o
   3  -7   2        2.82        3.66      3.44 o
   4  -7   2       77.91       82.52      5.04 o
   5  -7   2      263.40      250.89      8.72 o
   6  -7   2      246.07      231.58      8.45 o
   7  -7   2        0.16       -0.39      5.03 o
   8  -7   2        0.02        1.37      8.50 o
   9  -7   2        7.45        9.23     13.06 o
  10  -7   2        1.51        3.66     10.99 o
  11  -7   2       34.02       31.39     21.90 o
  12  -7   2       14.70       16.17     24.65 o
 -14  -6   2       51.42       55.47     15.29 o
 -13  -6   2      139.87      161.42     17.62 o
 -12  -6   2       20.41       15.61     11.51 o
 -11  -6   2      162.18      155.83     11.43 o
 -10  -6   2       17.33       16.50      6.31 o
  -9  -6   2       72.40       61.84      5.88 o
  -8  -6   2      149.49      152.04      7.18 o
  -7  -6   2      182.02      194.72      7.35 o
  -6  -6   2       81.29       83.23      4.43 o
  -5  -6   2      364.85      351.39      9.38 o
  -4  -6   2       17.49       15.40      3.37 o
  -3  -6   2      640.57      719.90     15.38 o
  -2  -6   2        2.25        4.76      3.17 o
  -1  -6   2      653.95      704.28     13.51 o
   0  -6   2     2548.01     2572.65     90.46 o
   1  -6   2      126.89      124.83      3.62 o
   2  -6   2     1087.49     1091.66     26.15 o
   3  -6   2        1.58        1.52      4.21 o
   4  -6   2      283.77      302.75      7.81 o
   5  -6   2      324.44      340.28      9.70 o
   6  -6   2      123.17      124.68      4.14 o
   7  -6   2      161.43      170.00      5.12 o
   8  -6   2       56.31       52.42      7.64 o
   9  -6   2        0.26        0.58     10.43 o
  10  -6   2        0.40       -0.77      8.82 o
  11  -6   2        2.53        4.81     19.39 o
  12  -6   2       22.19       24.24     23.21 o
 -14  -5   2       88.17      124.03     16.98 o
 -13  -5   2        1.62        5.17     12.67 o
 -12  -5   2        1.89        7.47     10.91 o
 -11  -5   2       16.16       20.20      8.10 o
 -10  -5   2        7.60       10.35      6.69 o
  -9  -5   2      104.42      104.20      6.23 o
  -8  -5   2        0.20       -3.25      4.83 o
  -7  -5   2      116.67      108.50      4.50 o
  -6  -5   2        2.51       -4.33      4.68 o
  -5  -5   2       68.85       80.12      3.60 o
  -4  -5   2       20.13       16.73      2.44 o
  -3  -5   2      966.09     1029.76     21.40 o
  -2  -5   2      136.93      136.92      3.67 o
  -1  -5   2     4115.12     4506.81     86.82 o
   0  -5   2     3320.09     3320.20    165.80 o
   1  -5   2     1369.40     1533.89     32.63 o
   2  -5   2      494.93      553.21     13.68 o
   3  -5   2        0.02        1.33      1.47 o
   4  -5   2        0.76        1.94      2.13 o
   5  -5   2      260.32      267.02      6.56 o
   6  -5   2      133.15      130.78      4.04 o
   7  -5   2        2.46        4.08      3.44 o
   8  -5   2      407.85      409.75     12.36 o
   9  -5   2       91.05       86.87      8.02 o
  10  -5   2        0.07        1.14      7.85 o
  11  -5   2        0.04        6.52     18.40 o
  12  -5   2        1.20        6.15     21.75 o
  13  -5   2       75.32       47.32     24.82 o
 -14  -4   2        0.49        4.98     14.80 o
 -13  -4   2       29.96       27.93     11.86 o
 -12  -4   2        1.34        4.45     12.15 o
 -11  -4   2        2.09        5.75      7.85 o
 -10  -4   2        7.89        8.23      5.98 o
  -9  -4   2        0.03        5.56      5.56 o
  -8  -4   2       50.73       50.53      4.04 o
  -7  -4   2      649.54      632.24     15.66 o
  -6  -4   2      457.35      452.94     10.09 o
  -5  -4   2      185.79      184.96      4.14 o
  -4  -4   2        6.66        8.27      2.23 o
  -3  -4   2      134.61      143.46      3.27 o
  -2  -4   2       78.51       71.40      2.42 o
  -1  -4   2       10.78       29.02      1.92 o
   0  -4   2     1127.21     1096.84     53.43 o
   1  -4   2      141.78      141.78      4.79 o
   2  -4   2      206.71      232.83      5.37 o
   3  -4   2      115.64      106.75      2.59 o
   4  -4   2      111.80      109.04      2.92 o
   5  -4   2       26.03       29.00      2.36 o
   6  -4   2      431.43      412.64      8.26 o
   7  -4   2       89.26       78.14      4.23 o
   8  -4   2       59.27       67.01      4.99 o
   9  -4   2        1.15        3.66      7.91 o
  10  -4   2       12.29        9.38      6.89 o
  11  -4   2       24.15       41.77     17.76 o
  12  -4   2       30.67       36.56     20.12 o
  13  -4   2        0.01       10.18     23.45 o
 -14  -3   2        0.04        1.73     13.31 o
 -13  -3   2       19.07       15.40     11.53 o
 -12  -3   2        6.25        6.94     11.33 o
 -11  -3   2       59.66       60.74      6.48 o
 -10  -3   2       39.83       36.89      7.08 o
  -9  -3   2       53.96       48.47      5.59 o
  -8  -3   2        4.02        6.65      4.23 o
  -7  -3   2       57.91       54.03      3.98 o
  -6  -3   2      197.66      204.93      4.62 o
  -5  -3   2       49.83       52.77      2.52 o
  -4  -3   2      123.06      131.13      3.13 o
  -3  -3   2      573.52      590.38     10.84 o
  -2  -3   2      998.02      968.11     18.24 o
  -1  -3   2      125.45      213.64      5.78 o
   0  -3   2     1613.04     1542.00     44.97 o
   1  -3   2     1854.23     1825.63     48.85 o
   2  -3   2      203.75      191.06      4.31 o
   3  -3   2       59.11       50.11      2.07 o
   4  -3   2      101.28       96.24      2.86 o
   5  -3   2       52.10       46.27      2.71 o
   6  -3   2     1051.44     1105.08     22.55 o
   7  -3   2       53.68       47.41      3.56 o
   8  -3   2      209.80      183.06      6.31 o
   9  -3   2        0.09        1.14      7.64 o
  10  -3   2        1.83        2.67      8.44 o
  11  -3   2        6.97       12.31     22.29 o
  12  -3   2        9.90        4.98     18.27 o
  13  -3   2       34.58       29.85     21.22 o
 -14  -2   2       21.24       26.33     18.50 o
 -13  -2   2        4.59        6.52     12.46 o
 -12  -2   2        0.00        0.00      1.92 o
 -11  -2   2        4.67        6.73      6.33 o
 -10  -2   2        0.86        2.11      5.00 o
  -9  -2   2       14.20       15.61      5.15 o
  -8  -2   2       49.46       46.68      3.79 o
  -7  -2   2      652.47      672.16     13.50 o
  -6  -2   2      840.55      890.85     15.77 o
  -5  -2   2      225.33      205.53      3.52 o
  -4  -2   2      741.05      755.40     14.85 o
  -3  -2   2       33.64       30.06      1.76 o
  -2  -2   2      265.30      260.07      4.50 o
  -1  -2   2      653.37      582.30     12.10 o
   0  -2   2    16860.73    16590.46    415.54 o
   1  -2   2      856.13      842.50     17.85 o
   2  -2   2        6.05        4.74      1.49 o
   3  -2   2        0.69       -1.49      1.49 o
   4  -2   2      421.18      432.43      8.96 o
   5  -2   2        0.85        3.13      2.23 o
   6  -2   2      639.84      674.62     11.68 o
   7  -2   2        4.10        3.56      2.86 o
   8  -2   2       15.35       18.08      3.50 o
   9  -2   2       10.31       10.00      4.39 o
  10  -2   2        2.35        3.06      4.79 o
  11  -2   2        7.76       14.45     14.96 o
  12  -2   2       14.96       31.09     24.73 o
  13  -2   2        0.31       -0.58     20.08 o
  14  -2   2        0.01       -6.94     15.19 o
 -14  -1   2       23.14       24.37     12.87 o
 -13  -1   2        5.26        3.83     12.25 o
 -12  -1   2       46.76       34.74      9.15 o
 -11  -1   2       62.90       56.51      6.46 o
 -10  -1   2       26.24       14.96      5.57 o
  -9  -1   2       12.80       12.69      4.85 o
  -8  -1   2       14.08       12.19      3.60 o
  -7  -1   2        1.85        1.12      3.31 o
  -6  -1   2       90.37       91.49      2.98 o
  -5  -1   2     5300.06     5428.93     81.52 o
  -4  -1   2      205.74      212.94      3.73 o
  -3  -1   2      966.33      969.70     14.73 o
  -2  -1   2       54.92       48.97      1.50 o
  -1  -1   2     4164.57     3891.72     78.48 o
   0  -1   2     2009.35     2108.87     66.68 o
   1  -1   2     2095.37     2028.20     33.94 o
   2  -1   2      936.03      890.20     14.89 o
   3  -1   2      210.07      196.92      3.93 o
   4  -1   2     1294.44     1369.75     22.25 o
   5  -1   2       77.78       85.28      2.32 o
   6  -1   2      225.97      212.84      4.08 o
   7  -1   2       13.81       11.26      2.63 o
   8  -1   2       39.51       43.84      3.81 o
   9  -1   2       15.87       14.76      4.37 o
  10  -1   2       10.21        8.23      4.06 o
  11  -1   2        2.39        6.73      8.84 o
  12  -1   2       48.54       59.03     10.87 o
  13  -1   2        5.96       18.85     14.45 o
  14  -1   2       69.70       71.81     17.87 o
 -14   0   2        3.33       -2.11     13.48 o
 -13   0   2        3.79        3.83      9.60 o
 -12   0   2       48.67       39.12      9.89 o
 -11   0   2        4.22        3.06      5.77 o
 -10   0   2      109.38       93.18      5.88 o
  -9   0   2        5.16       11.53      4.62 o
  -8   0   2      161.07      147.30      5.04 o
  -7   0   2       71.20       67.90      3.85 o
  -6   0   2      844.62      813.95     13.90 o
  -5   0   2      149.44      149.32      3.46 o
  -4   0   2     2216.98     2271.18     38.55 o
  -3   0   2     1326.00     1311.11     19.95 o
  -2   0   2     3076.35     2972.51     45.89 o
  -1   0   2     2607.32     2481.07     44.93 o
   0   0   2     1216.58     1194.65     32.47 o
   1   0   2       20.73      101.34      8.04 o
   2   0   2      489.94      438.66      7.11 o
   3   0   2        8.21       10.56      0.96 o
   4   0   2      417.43      416.08      6.80 o
   5   0   2      302.27      325.67      5.64 o
   6   0   2      100.79      110.59      2.69 o
   7   0   2        0.06       -0.77      2.77 o
   8   0   2        1.50        3.66      3.44 o
   9   0   2      224.02      212.14      8.08 o
  10   0   2        4.47        2.67      4.21 o
  11   0   2        0.04        3.25     10.35 o
  12   0   2        8.75        5.36     11.69 o
  13   0   2       47.48       43.76     12.29 o
  14   0   2        0.39       -2.50     14.04 o
 -13   1   2       49.09       39.12     17.35 o
 -12   1   2       59.67       56.30      8.94 o
 -11   1   2      125.92      119.75      6.67 o
 -10   1   2      128.02      150.67      6.13 o
  -9   1   2       10.10        9.83      4.79 o
  -8   1   2       48.49       45.24      5.40 o
  -7   1   2        2.04        1.06      3.81 o
  -6   1   2       60.86       69.83      3.12 o
  -5   1   2      266.45      268.27      4.81 o
  -4   1   2        6.17        3.35      1.98 o
  -3   1   2     1636.33     1772.40     30.24 o
  -2   1   2      327.60      308.90      4.92 o
  -1   1   2    14068.00    14372.18    260.53 o
   0   1   2     2652.36     2493.02     38.39 o
   1   1   2     9730.59    10180.23    200.15 o
   2   1   2    11764.03    11294.36    188.47 o
   3   1   2      289.85      314.77      4.97 o
   4   1   2      763.32      795.62     12.18 o
   5   1   2      886.76      931.56     15.66 o
   6   1   2      822.20      820.74     13.19 o
   7   1   2      247.90      242.65      5.99 o
   8   1   2       34.17       29.85      3.04 o
   9   1   2      360.26      351.31     10.92 o
  10   1   2      106.90       84.04      4.33 o
  11   1   2        0.47        5.96      8.06 o
  12   1   2        5.50        9.23      9.27 o
  13   1   2        2.08       -0.96     10.62 o
  14   1   2       15.76       18.85     11.20 o
 -13   2   2       11.39        6.94     12.35 o
 -12   2   2       90.86       81.52     11.53 o
 -11   2   2       82.62       84.56      8.43 o
 -10   2   2       15.57       12.90      6.98 o
  -9   2   2        7.70       11.18      5.92 o
  -8   2   2       29.00       25.91      4.81 o
  -7   2   2        4.35        9.06      3.62 o
  -6   2   2      192.66      198.92      4.70 o
  -5   2   2      895.73      937.53     14.66 o
  -4   2   2       79.70       89.76      2.32 o
  -3   2   2      235.85      248.49      4.16 o
  -2   2   2      330.06      336.28      5.84 o
  -1   2   2      324.66      311.06      6.23 o
   0   2   2     7253.58     7186.25    101.63 o
   1   2   2     1072.05     1059.56     20.65 o
   2   2   2       10.56       10.99      1.08 o
   3   2   2     2051.10     1958.05     27.39 o
   4   2   2      720.92      719.94     10.26 o
   5   2   2       27.57       33.78      1.49 o
   6   2   2        6.43        2.77      1.10 o
   7   2   2      100.16       96.75      3.44 o
   8   2   2       50.96       46.18      2.63 o
   9   2   2       88.53      103.35      4.23 o
  10   2   2      197.81      202.54      7.50 o
  11   2   2       35.34       41.94      8.28 o
  12   2   2        1.93        1.52      9.17 o
  13   2   2       81.82       84.56     10.46 o
  14   2   2       24.02       33.29     15.85 o
 -13   3   2       10.40        7.85     12.50 o
 -12   3   2        0.06        1.52     11.10 o
 -11   3   2        0.00        5.75      6.52 o
 -10   3   2       39.22       41.41      7.31 o
  -9   3   2       36.17       34.41      6.67 o
  -8   3   2       89.11       85.42      5.44 o
  -7   3   2        0.34       -1.45      3.48 o
  -6   3   2        0.11       -2.36      3.23 o
  -5   3   2      238.62      264.27      6.05 o
  -4   3   2        1.71        2.50      2.02 o
  -3   3   2      999.13     1035.55     20.62 o
  -2   3   2     2563.91     2684.57     47.24 o
  -1   3   2      924.10      870.17     16.55 o
   0   3   2     1812.67     1779.16     28.30 o
   1   3   2      529.70      457.80      9.03 o
   2   3   2      159.87      148.27      2.92 o
   3   3   2     2471.53     2483.47     44.74 o
   4   3   2     2126.44     2223.29     35.15 o
   5   3   2      106.28      117.00      2.42 o
   6   3   2      310.92      274.68      5.03 o
   7   3   2        7.30        5.63      2.05 o
   8   3   2        1.93        2.25      4.00 o
   9   3   2      248.44      268.41      8.18 o
  10   3   2       10.16        7.85      6.29 o
  11   3   2       10.11       22.50      8.02 o
  12   3   2        0.60       -5.17      8.63 o
  13   3   2       50.11       60.97     12.77 o
  14   3   2        8.45        4.98     14.98 o
 -13   4   2       21.34       13.62     24.16 o
 -12   4   2      186.88      180.65     16.03 o
 -11   4   2        0.62        5.96     10.56 o
 -10   4   2       45.51       49.43      7.21 o
  -9   4   2       15.48       14.96      6.54 o
  -8   4   2       11.02       13.81      6.69 o
  -7   4   2        0.68        2.25      4.20 o
  -6   4   2      162.11      155.37      4.74 o
  -5   4   2       40.43       50.53      3.17 o
  -4   4   2      506.81      552.22     10.96 o
  -3   4   2        4.24       11.82      1.54 o
  -2   4   2     1248.69     1322.73     24.13 o
  -1   4   2      105.00      104.68      3.54 o
   0   4   2      695.58      714.64     12.80 o
   1   4   2      277.89      305.09      5.72 o
   2   4   2       91.05      101.72      2.86 o
   3   4   2      170.93      183.78      4.12 o
   4   4   2      619.97      662.39     13.20 o
   5   4   2      317.48      331.86      6.05 o
   6   4   2       93.90       83.80      3.08 o
   7   4   2      168.51      162.56      5.24 o
   8   4   2       55.69       54.96      3.44 o
   9   4   2      716.80      743.96     18.41 o
  10   4   2       92.22       92.64     10.14 o
  11   4   2        9.26       17.31     10.62 o
  12   4   2       21.94       18.48     12.15 o
  13   4   2        3.09       -4.98     17.66 o
  14   4   2       10.99        8.81     16.29 o
 -12   5   2       42.76       47.70     21.83 o
 -11   5   2       36.62       27.62     11.53 o
 -10   5   2       21.05       23.02     13.98 o
  -9   5   2       74.58       70.86      6.77 o
  -8   5   2       30.13       25.06      5.00 o
  -7   5   2        1.51        6.73      4.47 o
  -6   5   2       26.55       25.96      3.73 o
  -5   5   2       25.35       24.35      2.63 o
  -4   5   2       33.85       35.41      2.15 o
  -3   5   2      647.05      682.95     11.66 o
  -2   5   2      236.50      260.45      5.60 o
  -1   5   2      531.46      568.24     14.01 o
   0   5   2      626.88      661.63     14.64 o
   1   5   2      463.73      460.96      9.25 o
   2   5   2      190.63      223.71      4.89 o
   3   5   2      434.48      477.47     11.14 o
   4   5   2      188.58      168.96      3.94 o
   5   5   2      122.94      110.62      3.40 o
   6   5   2       81.35       62.50      2.65 o
   7   5   2     1292.98     1291.57     29.51 o
   8   5   2       19.14       14.41      3.64 o
   9   5   2       33.77       31.75      3.69 o
  10   5   2       38.16       42.31     12.08 o
  11   5   2       18.97       21.20      9.58 o
  12   5   2        0.13        2.11     12.71 o
  13   5   2       64.65       83.78     14.99 o
  14   5   2       16.83       26.20     15.61 o
 -12   6   2        9.68       19.95     24.41 o
 -11   6   2       64.71       63.14     14.10 o
 -10   6   2       27.63       39.12     11.27 o
  -9   6   2        0.01        3.83     11.50 o
  -8   6   2       33.01       36.89      5.56 o
  -7   6   2        5.90        4.45      4.62 o
  -6   6   2      381.21      377.07      9.14 o
  -5   6   2      389.03      373.72      9.32 o
  -4   6   2        3.54        3.35      1.29 o
  -3   6   2      291.46      278.21      6.53 o
  -2   6   2       27.44       22.77      1.31 o
  -1   6   2        7.00        6.92      2.19 o
   0   6   2       53.63       66.54      1.90 o
   1   6   2      764.98      800.31     17.13 o
   2   6   2     1194.66     1231.86     26.26 o
   3   6   2        7.38       16.83      2.65 o
   4   6   2       64.52       68.96      3.40 o
   5   6   2       88.13       81.08      3.04 o
   6   6   2       15.90       13.02      3.06 o
   7   6   2        0.11        0.96      3.10 o
   8   6   2      230.90      212.50      7.29 o
   9   6   2       30.79       25.13      4.95 o
  10   6   2       12.06        4.45     10.00 o
  11   6   2       21.04       23.43      9.81 o
  12   6   2       16.02       29.85     11.67 o
  13   6   2       68.47       90.52     13.71 o
  14   6   2        1.97       -1.37     14.08 o
 -11   7   2       26.40       30.93     16.50 o
 -10   7   2       24.92       28.50     11.69 o
  -9   7   2       12.31        8.23     12.50 o
  -8   7   2       33.91       37.24      9.65 o
  -7   7   2        0.09       -0.39      2.90 o
  -6   7   2       17.71       17.08      2.52 o
  -5   7   2       23.70       23.43      6.98 o
  -4   7   2      935.64     1032.25     33.01 o
  -3   7   2      876.06      932.22     24.58 o
  -2   7   2       59.23       63.66      1.94 o
  -1   7   2      381.73      421.20     13.10 o
   0   7   2       64.55       73.02      2.23 o
   1   7   2      326.04      354.04      7.70 o
   2   7   2      191.13      195.49      4.91 o
   3   7   2       26.60       31.12      3.23 o
   4   7   2        6.89       15.44      4.35 o
   5   7   2       11.99        7.14      2.63 o
   6   7   2        9.46       10.21      3.81 o
   7   7   2       17.61       18.48      4.96 o
   8   7   2      579.28      533.78     14.50 o
   9   7   2       34.57       40.35      8.29 o
  10   7   2       11.13        4.21     10.37 o
  11   7   2       20.91       19.08     10.18 o
  12   7   2        5.77       -4.21     11.90 o
  13   7   2       82.95       90.52     13.98 o
  14   7   2       14.74       14.76     15.13 o
 -11   8   2        5.01       12.90     17.74 o
 -10   8   2       25.57       24.66     13.21 o
  -9   8   2       18.17       13.10     16.37 o
  -8   8   2       38.47       27.33     11.75 o
  -7   8   2       21.13       24.24     10.52 o
  -6   8   2       18.95       15.61      8.32 o
  -5   8   2       15.94       12.50      7.47 o
  -4   8   2      181.13      188.58      9.91 o
  -3   8   2      690.65      737.09     21.09 o
  -2   8   2      145.29      173.28     10.21 o
  -1   8   2      780.23      819.53     28.63 o
   0   8   2       50.06       52.88      2.29 o
   1   8   2     1179.48     1174.02     25.82 o
   2   8   2       59.11       65.29      3.39 o
   3   8   2       14.82       13.08      3.21 o
   4   8   2        8.19       10.79      4.21 o
   5   8   2      219.39      234.97      9.36 o
   6   8   2      176.25      135.94      5.37 o
   7   8   2      507.49      473.99     11.28 o
   8   8   2        0.88       -1.75      4.18 o
   9   8   2      172.52      162.13     10.23 o
  10   8   2       27.98       32.97      9.87 o
  11   8   2        0.04        0.96     12.56 o
  12   8   2      118.89      153.74     13.75 o
  13   8   2        4.55        3.46     13.81 o
  14   8   2        0.37       -4.62     15.56 o
 -10   9   2       14.78        8.48     14.62 o
  -9   9   2        0.00       -7.47     12.89 o
  -8   9   2       40.55       47.12     13.71 o
  -7   9   2      153.61      146.61     11.76 o
  -6   9   2      157.70      171.44     10.89 o
  -5   9   2      196.88      231.96     13.52 o
  -4   9   2      944.93     1037.30     30.41 o
  -3   9   2       45.81       49.64      7.04 o
  -2   9   2       17.82       25.62      8.42 o
  -1   9   2        9.65        9.23      2.86 o
   0   9   2      152.07      180.09      4.39 o
   1   9   2       95.90      101.12      3.77 o
   2   9   2       12.99        7.52      3.15 o
   3   9   2     1232.64     1189.36     23.60 o
   4   9   2      946.77      887.73     19.28 o
   5   9   2      631.69      667.13     21.52 o
   6   9   2      432.50      438.39     13.94 o
   7   9   2     1300.50     1356.54     33.75 o
   8   9   2       24.06       21.33      9.60 o
   9   9   2        0.00        0.77      9.02 o
  10   9   2       26.57       36.56     10.41 o
  11   9   2        0.29       -0.58     11.59 o
  12   9   2       17.22       30.16     14.78 o
  13   9   2        9.01       14.66     14.45 o
  14   9   2        0.01       -2.86     14.92 o
 -10  10   2        5.23        8.08     18.29 o
  -9  10   2       16.37       17.89     16.54 o
  -8  10   2        6.42        3.25     12.44 o
  -7  10   2        5.34        0.19     13.04 o
  -6  10   2       14.08       18.25     14.47 o
  -5  10   2      295.51      280.34     12.55 o
  -4  10   2       28.69       23.29      8.42 o
  -3  10   2        3.95        1.37      7.74 o
  -2  10   2       11.03        7.70      9.23 o
  -1  10   2        0.39        1.37      2.71 o
   0  10   2       16.40       15.73      1.76 o
   1  10   2       19.92       18.56      3.13 o
   2  10   2      491.85      477.74     10.19 o
   3  10   2     1251.56     1179.63     29.19 o
   4  10   2      685.40      703.51     19.88 o
   5  10   2     1814.78     1798.94     44.81 o
   6  10   2      203.37      202.15     10.66 o
   7  10   2       65.64       59.25      9.60 o
   8  10   2       79.32       70.41      9.31 o
   9  10   2      179.42      191.62     13.06 o
  10  10   2       30.78       32.33     12.92 o
  11  10   2       37.40       43.76     12.48 o
  12  10   2        9.99       20.20     13.83 o
  13  10   2      169.88      184.76     18.86 o
  -9  11   2        0.17        0.39     15.87 o
  -8  11   2        9.72       14.45     16.02 o
  -7  11   2        7.92        3.83     14.22 o
  -6  11   2        6.52        8.48     11.39 o
  -5  11   2       27.47       30.00     10.33 o
  -4  11   2       11.03        4.81     10.75 o
  -3  11   2       18.09       33.29      8.81 o
  -2  11   2      327.45      310.90     16.15 o
  -1  11   2      838.84      820.03     36.57 o
   0  11   2      288.93      281.31      6.98 o
   1  11   2       53.40       52.23      3.98 o
   2  11   2       11.01       16.10      4.23 o
   3  11   2      126.33      103.44      4.48 o
   4  11   2       92.86       91.05      7.16 o
   5  11   2      257.89      296.37     11.93 o
   6  11   2      248.76      253.59     11.93 o
   7  11   2       28.76       31.69      9.85 o
   8  11   2       82.86       82.02     11.31 o
   9  11   2        6.19        8.63     11.90 o
  10  11   2       51.91       60.53     12.31 o
  11  11   2        2.54        7.10     15.13 o
  12  11   2        0.04        0.96     16.79 o
  13  11   2       25.51       41.77     18.83 o
  -8  12   2       13.52       17.31     17.54 o
  -7  12   2       21.56        9.65     13.87 o
  -6  12   2       24.15       26.33     12.52 o
  -5  12   2       19.85       18.48     11.33 o
  -4  12   2        2.31        0.77     10.35 o
  -3  12   2        3.12        2.67     10.95 o
  -2  12   2       89.48       97.80     11.26 o
  -1  12   2       94.43       88.16     11.99 o
   0  12   2        0.33        0.58      1.73 o
   1  12   2        0.04       -1.73      6.94 o
   2  12   2       53.80       49.78      5.08 o
   3  12   2      153.22      156.93      9.10 o
   4  12   2      321.72      313.84     12.30 o
   5  12   2       69.47       86.10      9.52 o
   6  12   2      172.14      178.79     11.51 o
   7  12   2       30.50       24.37     10.41 o
   8  12   2       79.18       92.12     10.66 o
   9  12   2       26.43       25.62     12.92 o
  10  12   2        1.14        3.46     12.48 o
  11  12   2        5.06       13.50     13.87 o
  12  12   2       46.11       43.39     15.15 o
  13  12   2        3.18        1.92     21.34 o
  -8  13   2        0.05       -1.37     19.52 o
  -7  13   2        1.51       -2.32     17.39 o
  -6  13   2       16.12        9.38     16.15 o
  -5  13   2       51.63       63.59     14.83 o
  -4  13   2      115.06      121.88     14.08 o
  -3  13   2        3.23       -1.37     12.54 o
  -2  13   2        0.27        3.66     10.04 o
  -1  13   2       16.06       24.24     12.56 o
   0  13   2      179.94      187.04     17.83 o
   1  13   2       53.00       75.87     11.82 o
   2  13   2      100.77      104.51      8.72 o
   3  13   2       51.30       51.40      8.08 o
   4  13   2        9.56       11.26      7.87 o
   5  13   2        1.76        6.73      8.06 o
   6  13   2        5.43        5.96      8.86 o
   7  13   2       15.68       18.85     10.97 o
   8  13   2       56.99       57.76     10.97 o
   9  13   2       74.53       94.25     14.27 o
  10  13   2       26.40       28.07     13.08 o
  11  13   2        2.62        3.66     14.24 o
  12  13   2        8.91       21.32     17.68 o
  -7  14   2       28.95       30.62     23.33 o
  -6  14   2        1.40       -0.96     17.37 o
  -5  14   2        6.17        6.94     13.89 o
  -4  14   2        1.24        4.62     12.52 o
  -3  14   2        1.70       -0.96     11.96 o
  -2  14   2       47.74       61.84     15.92 o
  -1  14   2       11.74       21.96     14.04 o
   0  14   2       19.20       20.81     17.85 o
   1  14   2        0.75       -0.19     12.46 o
   2  14   2        0.05       -5.96     11.92 o
   3  14   2       35.54       35.68      8.79 o
   4  14   2      290.24      292.45     15.05 o
   5  14   2       13.09       14.04     10.10 o
   6  14   2        6.08       10.81      9.65 o
   7  14   2       47.01       55.87     12.85 o
   8  14   2        0.02        3.66     11.57 o
   9  14   2        2.77        1.92     14.62 o
  10  14   2        1.93       -3.83     19.73 o
  11  14   2        0.63       -3.25     14.94 o
  -5  15   2       25.31       16.50     15.77 o
  -4  15   2        9.26        9.83     16.52 o
  -3  15   2      198.18      218.63     15.59 o
  -2  15   2       99.60       91.05     12.96 o
  -1  15   2       90.95       87.39     12.19 o
   0  15   2        3.41        7.31     14.02 o
   1  15   2       21.41       27.49     13.81 o
   2  15   2       58.35       65.82     13.95 o
   3  15   2       10.56       13.89     11.12 o
   4  15   2       53.44       54.61      9.96 o
   5  15   2       26.26       18.03     10.10 o
   6  15   2       17.93       25.35     23.04 o
   7  15   2        1.09        4.98     13.44 o
   8  15   2       21.05       20.95     12.44 o
   9  15   2        2.26       -4.04     13.50 o
  10  15   2        7.91        8.23     16.71 o
  11  15   2        0.70       -7.47     29.93 o
  -4  16   2       29.27       29.25     16.19 o
  -3  16   2        3.86       -2.11     14.62 o
  -2  16   2        0.33        5.75     13.85 o
  -1  16   2        8.31       11.18     18.63 o
   0  16   2        3.30        1.73     16.37 o
   1  16   2        3.60       -4.04     15.23 o
   2  16   2      111.39       96.70     22.11 o
   3  16   2       43.06       44.32     15.33 o
   4  16   2       36.20       45.66     11.41 o
   5  16   2       13.24       21.73     13.79 o
   6  16   2        0.11       -6.83     14.08 o
   7  16   2        3.11       -2.67     18.19 o
   8  16   2        3.37       15.19     19.46 o
   9  16   2        8.04       11.92     20.41 o
  10  16   2       42.13       56.70     21.32 o
  -2  17   2        0.35       -2.86     22.42 o
  -1  17   2      139.36      179.13     19.32 o
   0  17   2        0.02        1.73     13.68 o
   1  17   2       45.40       39.81     17.68 o
   2  17   2        2.63        8.08     16.97 o
   3  17   2        1.05        3.46     16.70 o
   4  17   2       51.97       73.22     24.22 o
   5  17   2       41.12       45.25     18.26 o
   6  17   2       27.00       41.81     17.18 o
   7  17   2       12.35       20.79     18.31 o
   8  17   2        5.37        8.48     21.40 o
   0  18   2       57.10       24.37     15.88 o
   1  18   2       16.33        1.73     15.19 o
   2  18   2        8.07        6.73     18.85 o
   3  18   2        0.11       -5.56     18.25 o
   4  18   2        6.08        7.70     19.00 o
   5  18   2       30.08       22.71     14.16 o
   6  18   2        0.55       11.18     30.41 o
  -5 -18   3       31.50       41.58     23.79 o
  -4 -18   3       10.91        8.63     22.27 o
  -3 -18   3        7.33       10.35     23.83 o
  -2 -18   3        3.75       -4.98     23.21 o
  -1 -18   3        0.29        0.39     23.99 o
   0 -18   3        0.00        2.32     24.33 o
  -7 -17   3        4.17        6.15     21.56 o
  -5 -17   3       32.70       26.20     21.71 o
  -4 -17   3        0.22       -2.11     21.36 o
  -3 -17   3      136.98      129.98     21.18 o
  -2 -17   3       17.67       11.92     20.22 o
  -1 -17   3      145.73      124.66     22.61 o
   0 -17   3       67.62      109.64     32.23 o
   1 -17   3       14.85       27.04     22.66 o
   2 -17   3        6.25       -1.52     23.74 o
  -9 -16   3       17.39       15.61     17.87 o
  -8 -16   3       11.86       10.99     16.73 o
  -7 -16   3        3.00        7.47     15.90 o
  -6 -16   3       31.20       33.12     14.37 o
  -4 -16   3       10.18       -1.73     25.79 o
  -3 -16   3      312.42      342.44     26.19 o
  -2 -16   3        7.31       -1.37     17.97 o
  -1 -16   3      103.31      110.22     20.10 o
   0 -16   3        3.39        7.10     18.98 o
   1 -16   3      103.10       98.07     20.33 o
   2 -16   3       57.17       45.24     20.89 o
   3 -16   3        1.44        8.63     22.10 o
   4 -16   3        0.09        3.06     34.50 o
 -10 -15   3       10.03       12.50     15.98 o
  -9 -15   3        3.95        6.94     17.18 o
  -8 -15   3        9.36        9.65     14.22 o
  -7 -15   3        0.00        1.52     12.25 o
  -6 -15   3        0.50        5.36     11.31 o
  -5 -15   3       49.71       44.68     10.56 o
  -4 -15   3        3.54        4.98     11.16 o
  -3 -15   3        1.27       13.10     16.15 o
  -2 -15   3       12.67        8.63      9.06 o
  -1 -15   3       70.64       60.32      8.82 o
   0 -15   3        4.29        0.00      1.92 o
   1 -15   3        4.35        0.77     24.71 o
   2 -15   3        1.61       -0.39     18.19 o
   3 -15   3        7.20       23.29     27.18 o
   4 -15   3       45.28       61.83     21.16 o
   5 -15   3       10.11        9.38     23.64 o
   6 -15   3        4.35       -8.08     19.64 o
 -11 -14   3       72.45       71.81     18.57 o
 -10 -14   3       44.07       54.44     15.13 o
  -9 -14   3        2.24        7.31     16.58 o
  -8 -14   3        0.06       -9.38     17.85 o
  -7 -14   3        0.06       -2.67     13.25 o
  -6 -14   3        8.61        5.56     10.41 o
  -5 -14   3        9.32        6.94     10.60 o
  -4 -14   3       37.55       44.88     10.97 o
  -3 -14   3       89.79       85.83     13.87 o
  -2 -14   3        1.28        3.35     11.44 o
  -1 -14   3       59.33       48.67      8.71 o
   0 -14   3        0.04        1.37      7.52 o
   1 -14   3        0.12        3.25     22.06 o
   2 -14   3        1.70        2.32     16.21 o
   3 -14   3        5.60       11.73     17.49 o
   4 -14   3       67.72      101.10     19.52 o
   5 -14   3        5.71        1.14     27.90 o
   6 -14   3        6.42        4.21     14.58 o
   7 -14   3       24.40        9.38     15.90 o
 -11 -13   3        0.74       -6.94     16.60 o
 -10 -13   3       75.67      101.95     16.23 o
  -9 -13   3        1.84        3.66     12.52 o
  -8 -13   3       18.80       11.92     11.51 o
  -7 -13   3       41.73       39.99     10.70 o
  -6 -13   3        0.00       -3.06     13.62 o
  -5 -13   3      284.60      254.05     12.82 o
  -4 -13   3       40.90       39.64      9.77 o
  -3 -13   3       40.53       27.62     12.25 o
  -2 -13   3        7.32       13.95      8.32 o
  -1 -13   3        8.66       13.87      4.68 o
   0 -13   3       42.53       30.31      8.40 o
   1 -13   3       19.95       15.61      6.69 o
   2 -13   3       70.99       79.52      8.16 o
   3 -13   3       13.99       13.62     15.13 o
   4 -13   3       79.45       82.02     24.12 o
   5 -13   3       83.76       83.78     19.04 o
   6 -13   3       26.67       33.45     15.40 o
   7 -13   3       12.27       10.81     17.14 o
   8 -13   3        0.08      -13.62     25.37 o
 -12 -12   3        3.40       -3.46     19.79 o
 -11 -12   3       13.25       27.49     16.00 o
 -10 -12   3       27.90       21.71     14.22 o
  -9 -12   3       78.25       76.82     14.10 o
  -8 -12   3       79.96       69.94     12.06 o
  -7 -12   3        1.84       -0.77     13.21 o
  -6 -12   3       50.49       48.67      9.09 o
  -5 -12   3       68.78       46.00      9.60 o
  -4 -12   3       61.96       57.76      9.06 o
  -3 -12   3        5.58        3.66      6.52 o
  -2 -12   3        4.95        2.86      9.19 o
  -1 -12   3       12.87       18.77      6.37 o
   0 -12   3        1.63       -1.92      5.07 o
   1 -12   3        0.44        3.83      8.25 o
   2 -12   3       36.91       48.09      6.35 o
   3 -12   3        1.18        2.32      7.33 o
   4 -12   3       19.68       11.73     15.02 o
   5 -12   3        0.08        1.14     16.25 o
   6 -12   3        0.02       -5.17     17.85 o
   7 -12   3        1.64        2.32     12.94 o
   8 -12   3        1.30       -0.19     14.60 o
   9 -12   3        1.01       -9.38     18.79 o
 -12 -11   3        0.40        5.56     14.77 o
 -11 -11   3        0.57        1.52     13.00 o
 -10 -11   3        0.20       -2.67     11.88 o
  -9 -11   3       35.92       31.85     10.48 o
  -8 -11   3        4.59        6.37      9.65 o
  -7 -11   3       73.70       64.71      9.15 o
  -6 -11   3       22.19       38.42     11.53 o
  -5 -11   3      164.89      159.32      9.10 o
  -4 -11   3        7.13        3.46      8.10 o
  -3 -11   3      362.96      339.96     13.82 o
  -2 -11   3      311.72      247.06     16.57 o
  -1 -11   3        2.04        2.23      6.29 o
   0 -11   3      444.22      375.84     11.34 o
   1 -11   3        6.39        4.43      3.15 o
   2 -11   3       44.50       25.77      6.75 o
   3 -11   3       22.18       21.33      5.38 o
   4 -11   3        5.07        0.00      1.92 o
   5 -11   3      113.76      112.00     16.44 o
   6 -11   3       14.33       10.62     16.37 o
   7 -11   3       11.57       14.76     13.10 o
   8 -11   3      115.46      117.03     16.19 o
   9 -11   3        2.47       11.18     17.33 o
 -13 -10   3       13.16        9.65     16.37 o
 -12 -10   3       15.09       19.21     13.85 o
 -11 -10   3        1.02        4.98     12.50 o
 -10 -10   3        3.13        6.37     10.99 o
  -9 -10   3        7.92        4.21      9.79 o
  -8 -10   3       10.31       10.62      9.04 o
  -7 -10   3        2.56        0.77      9.58 o
  -6 -10   3       11.51       11.18      7.50 o
  -5 -10   3      149.54      162.50      8.49 o
  -4 -10   3        0.01        2.67      6.13 o
  -3 -10   3        6.13        7.72      6.67 o
  -2 -10   3      505.05      469.21     16.83 o
  -1 -10   3       17.90        8.48      4.85 o
   0 -10   3        9.13        7.08      4.33 o
   1 -10   3      222.99      214.94      7.70 o
   2 -10   3       59.62       41.95      5.21 o
   3 -10   3       34.81       35.23      5.27 o
   4 -10   3        3.12        0.96      6.56 o
   5 -10   3       17.29       14.76      5.54 o
   6 -10   3      407.16      403.56     14.50 o
   7 -10   3        4.63        2.50     14.82 o
   8 -10   3       16.88       16.50     13.64 o
   9 -10   3       19.53       21.20     15.19 o
  10 -10   3        1.18       -2.86     33.93 o
 -13  -9   3       12.37       10.99     14.80 o
 -12  -9   3        0.74        8.08     16.15 o
 -11  -9   3        1.45       12.90     13.44 o
 -10  -9   3        8.97        4.62     10.37 o
  -9  -9   3       21.02       16.97     10.97 o
  -8  -9   3       65.57       70.17     10.46 o
  -7  -9   3      163.10      194.32      9.67 o
  -6  -9   3      279.58      260.74     10.29 o
  -5  -9   3       29.27       34.08      6.48 o
  -4  -9   3      159.87      164.27      8.18 o
  -3  -9   3        4.38        7.08      4.70 o
  -2  -9   3      287.47      278.42      7.56 o
  -1  -9   3      724.51      719.23     29.78 o
   0  -9   3        1.60        1.94      4.50 o
   1  -9   3       49.77       44.76      3.50 o
   2  -9   3       66.98       54.51      2.52 o
   3  -9   3       15.88       15.94      4.77 o
   4  -9   3     1356.73     1364.85     43.10 o
   5  -9   3       95.69       93.18      6.42 o
   6  -9   3        3.85       -0.39      5.79 o
   7  -9   3       60.62       69.93      7.89 o
   8  -9   3       43.65       41.05     12.44 o
   9  -9   3        6.36       -1.14     12.06 o
  10  -9   3        6.73       22.10     21.52 o
  11  -9   3        1.39        9.06     25.04 o
 -13  -8   3      250.56      319.68     18.86 o
 -12  -8   3        1.94        0.58     12.94 o
 -11  -8   3        1.19        4.45     11.18 o
 -10  -8   3       14.76        9.06     11.35 o
  -9  -8   3       13.83       11.73      9.02 o
  -8  -8   3      162.12      155.15      9.67 o
  -7  -8   3       11.40       10.00      7.27 o
  -6  -8   3        1.90       -0.58      9.08 o
  -5  -8   3      386.56      383.81     12.51 o
  -4  -8   3       27.22       21.32      4.31 o
  -3  -8   3       13.95       18.34      4.35 o
  -2  -8   3       26.72       25.52      3.94 o
  -1  -8   3      620.80      659.40     24.24 o
   0  -8   3      168.28      173.29      8.04 o
   1  -8   3        2.34        2.65      2.81 o
   2  -8   3      173.54      179.39      5.86 o
   3  -8   3        0.15        0.39      6.19 o
   4  -8   3       80.34       69.02      5.30 o
   5  -8   3       88.70       84.57      7.14 o
   6  -8   3      102.67      104.20      8.22 o
   7  -8   3       41.26       48.09      7.50 o
   8  -8   3       10.56       19.21      7.66 o
   9  -8   3       22.58       23.70     10.27 o
  10  -8   3        2.30        4.98     19.75 o
  11  -8   3        0.29       -1.37     23.95 o
 -14  -7   3       17.80       23.29     27.58 o
 -13  -7   3        2.17        0.00      1.92 o
 -12  -7   3        0.12        1.92     15.00 o
 -11  -7   3       23.49       26.47     14.98 o
 -10  -7   3        4.12        6.73     10.93 o
  -9  -7   3        2.51        3.66      9.62 o
  -8  -7   3        8.17        9.65      7.50 o
  -7  -7   3      298.62      291.17     10.42 o
  -6  -7   3      294.23      326.77     12.53 o
  -5  -7   3       17.36       19.58      6.13 o
  -4  -7   3      181.89      165.97      6.42 o
  -3  -7   3      125.68      135.67      4.50 o
  -2  -7   3       81.19       79.63      3.69 o
  -1  -7   3        0.00        5.75      4.37 o
   0  -7   3      398.75      385.24     12.00 o
   1  -7   3      202.28      208.69      5.49 o
   2  -7   3       46.03       43.62      2.85 o
   3  -7   3      513.55      501.59     11.84 o
   4  -7   3       86.98       87.64      6.23 o
   5  -7   3      104.56       88.36      4.97 o
   6  -7   3      411.38      400.82     14.44 o
   7  -7   3       10.10       12.50      5.40 o
   8  -7   3        4.00        2.50      7.68 o
   9  -7   3       70.51       60.11     10.10 o
  10  -7   3        1.81        9.38     18.02 o
  11  -7   3        2.25        9.23     21.73 o
  12  -7   3        2.02       -0.77     24.71 o
 -14  -6   3        2.52        2.32     15.06 o
 -13  -6   3       17.95        8.08     14.43 o
 -12  -6   3        6.48        7.70     11.92 o
 -11  -6   3       81.91       78.79      7.64 o
 -10  -6   3       11.90       14.45      7.18 o
  -9  -6   3      339.21      350.76     10.91 o
  -8  -6   3       62.50       66.29      6.10 o
  -7  -6   3       36.81       35.56      5.61 o
  -6  -6   3        0.88        0.19      5.25 o
  -5  -6   3       43.82       55.19      4.21 o
  -4  -6   3        3.25        3.35      3.27 o
  -3  -6   3       53.76       57.06      3.15 o
  -2  -6   3       69.11       79.89      3.67 o
  -1  -6   3      100.55      100.32      4.04 o
   0  -6   3       21.80       14.74      2.88 o
   1  -6   3      369.16      409.27      9.55 o
   2  -6   3      110.66      102.81      3.98 o
   3  -6   3      339.71      385.50     10.07 o
   4  -6   3       97.63       87.00      3.02 o
   5  -6   3        1.45        0.44      2.27 o
   6  -6   3      389.08      370.49     10.98 o
   7  -6   3       68.37       76.83      6.08 o
   8  -6   3       15.43       17.66      5.59 o
   9  -6   3        0.39        1.52      6.13 o
  10  -6   3       18.25       11.92      9.19 o
  11  -6   3        4.26       11.18     27.35 o
  12  -6   3        0.29       -2.11     22.91 o
 -14  -5   3       25.79       17.08     16.85 o
 -13  -5   3       35.31       38.60     14.66 o
 -12  -5   3        0.47        3.46     10.93 o
 -11  -5   3        1.89       -0.77      6.91 o
 -10  -5   3       11.58       16.17      6.58 o
  -9  -5   3        2.25        7.85      5.59 o
  -8  -5   3       18.27       17.54      5.57 o
  -7  -5   3      133.32      135.75      5.81 o
  -6  -5   3       10.96        8.67      4.10 o
  -5  -5   3       23.41       15.40      3.46 o
  -4  -5   3       51.47       44.22      3.17 o
  -3  -5   3      563.93      560.68     10.91 o
  -2  -5   3      159.59      132.27      4.27 o
  -1  -5   3       23.02       48.47      2.92 o
   0  -5   3       77.11       75.32      3.98 o
   1  -5   3     1469.55     1633.40     39.07 o
   2  -5   3      338.02      344.23      9.26 o
   3  -5   3      146.72      165.90      4.02 o
   4  -5   3       20.52       21.22      2.30 o
   5  -5   3        6.90        8.20      3.06 o
   6  -5   3      143.24      151.13      5.04 o
   7  -5   3       63.10       63.17      4.66 o
   8  -5   3      419.29      429.64     12.64 o
   9  -5   3        3.10        2.86      6.52 o
  10  -5   3       16.66       15.61      7.68 o
  11  -5   3        1.31       -0.96     25.48 o
  12  -5   3        2.48        0.77     30.27 o
  13  -5   3      130.80      109.94     25.61 o
 -14  -4   3       97.74       98.62     14.33 o
 -13  -4   3       53.62       56.08     13.93 o
 -12  -4   3       37.33       38.09     12.83 o
 -11  -4   3        2.49        3.66      6.75 o
 -10  -4   3        0.01        1.92      5.96 o
  -9  -4   3       40.09       37.91      5.81 o
  -8  -4   3       58.72       55.26      5.15 o
  -7  -4   3        4.45        2.25      3.91 o
  -6  -4   3       69.57       72.19      4.25 o
  -5  -4   3        0.60        1.25      2.79 o
  -4  -4   3      723.80      757.63     15.65 o
  -3  -4   3      153.85      167.20      3.87 o
  -2  -4   3       65.00       71.55      2.73 o
  -1  -4   3      143.11      154.45      3.91 o
   0  -4   3       42.48       46.44      2.86 o
   1  -4   3      648.92      692.68     19.00 o
   2  -4   3      195.18      219.54      6.98 o
   3  -4   3        4.17        6.13      2.09 o
   4  -4   3       47.60       53.66      2.32 o
   5  -4   3      233.54      235.26      5.87 o
   6  -4   3       52.14       45.80      3.19 o
   7  -4   3       36.69       32.87      3.67 o
   8  -4   3      295.78      270.17      7.04 o
   9  -4   3       25.28       21.20      5.23 o
  10  -4   3       40.61       37.91      8.54 o
  11  -4   3        0.21       -1.92     24.24 o
  12  -4   3        0.00       -2.50     19.83 o
  13  -4   3        3.73        7.85     23.00 o
 -14  -3   3       21.86       10.62     14.47 o
 -13  -3   3       33.45       30.00     11.54 o
 -12  -3   3        1.96        0.96      9.87 o
 -11  -3   3       19.10       26.33      6.54 o
 -10  -3   3        1.66        1.92      6.54 o
  -9  -3   3        0.70        1.14      6.31 o
  -8  -3   3      139.99      141.29      6.27 o
  -7  -3   3      192.31      182.01      5.62 o
  -6  -3   3      724.19      753.03     16.49 o
  -5  -3   3      768.96      781.60     15.67 o
  -4  -3   3       29.73       40.43      2.42 o
  -3  -3   3      212.10      223.86      4.06 o
  -2  -3   3       26.60       31.37      1.86 o
  -1  -3   3       16.70       21.98      1.96 o
   0  -3   3      633.88      628.24     27.60 o
   1  -3   3      168.70      172.27      5.84 o
   2  -3   3      155.67      151.59      4.31 o
   3  -3   3      343.91      380.73      6.90 o
   4  -3   3       27.55       30.14      2.52 o
   5  -3   3       18.95       10.70      2.50 o
   6  -3   3        0.15       -1.78      3.56 o
   7  -3   3       11.51       10.23      3.50 o
   8  -3   3       10.52       10.56      4.33 o
   9  -3   3       28.48       28.81      4.77 o
  10  -3   3        2.22        1.37      7.52 o
  11  -3   3        4.35        0.00      1.92 o
  12  -3   3        6.40       -6.37     26.04 o
  13  -3   3       21.32       29.56     21.71 o
 -14  -2   3        4.60       -0.96     15.65 o
 -13  -2   3       18.39       14.76     11.29 o
 -12  -2   3       37.20       39.99     10.00 o
 -11  -2   3       28.56       42.66      6.71 o
 -10  -2   3       78.03       75.38      6.75 o
  -9  -2   3        1.10       -1.14      4.60 o
  -8  -2   3       11.83       12.50      4.02 o
  -7  -2   3       70.44       60.74      3.40 o
  -6  -2   3       46.90       37.18      3.10 o
  -5  -2   3      470.94      420.14      7.03 o
  -4  -2   3     1364.77     1410.11     25.89 o
  -3  -2   3       66.52       69.14      2.13 o
  -2  -2   3      190.41      187.27      3.91 o
  -1  -2   3        0.02        1.29      1.96 o
   0  -2   3     1319.17     1319.05     38.15 o
   1  -2   3     1806.26     1793.75     38.68 o
   2  -2   3       13.17       15.67      1.94 o
   3  -2   3      109.35       92.15      2.63 o
   4  -2   3      906.20     1003.00     21.13 o
   5  -2   3       47.50       41.26      2.61 o
   6  -2   3        0.05       -2.19      2.67 o
   7  -2   3        0.30       -1.08      3.42 o
   8  -2   3      124.68      117.25      5.26 o
   9  -2   3       32.18       34.74      4.74 o
  10  -2   3        2.07       13.10     12.85 o
  11  -2   3        0.13        3.66     14.80 o
  12  -2   3        5.40        8.23     17.45 o
  13  -2   3       16.93       36.24     28.38 o
  14  -2   3        1.02       10.62     18.52 o
 -14  -1   3       11.49       -0.58     21.05 o
 -13  -1   3        4.76        1.92     11.16 o
 -12  -1   3        8.92        5.75     10.79 o
 -11  -1   3       22.31       28.65      7.27 o
 -10  -1   3       31.68       27.62      6.11 o
  -9  -1   3       17.56       12.69      5.34 o
  -8  -1   3        8.54       11.53      4.23 o
  -7  -1   3      250.93      241.89      5.78 o
  -6  -1   3      819.38      824.74     15.44 o
  -5  -1   3       49.15       50.57      2.75 o
  -4  -1   3      255.71      242.46      4.31 o
  -3  -1   3       81.43       77.52      2.03 o
  -2  -1   3       28.01       23.87      1.50 o
  -1  -1   3     9219.02     8643.52    213.27 o
   0  -1   3     2384.34     2341.38     57.79 o
   1  -1   3     1906.25     1933.33     38.17 o
   2  -1   3     2051.92     2061.87     39.39 o
   3  -1   3     1015.40     1023.35     17.08 o
   4  -1   3      141.65      132.42      2.98 o
   5  -1   3        0.17        1.33      1.90 o
   6  -1   3      273.12      260.13      5.04 o
   7  -1   3      629.17      648.27     13.16 o
   8  -1   3        0.36        1.37      3.29 o
   9  -1   3       13.68       12.31      3.89 o
  10  -1   3        2.83        4.45     11.92 o
  11  -1   3       26.83       25.06     20.00 o
  12  -1   3       28.79       30.16     16.29 o
  13  -1   3       15.51       11.35     12.71 o
  14  -1   3        1.56       -8.81     20.91 o
 -13   0   3       14.83       10.99     10.75 o
 -12   0   3        0.01       -4.21      9.23 o
 -11   0   3       92.55       77.80      7.35 o
 -10   0   3      204.63      219.45      6.98 o
  -9   0   3       63.76       59.46      4.93 o
  -8   0   3      114.00      114.35      5.35 o
  -7   0   3       56.47       52.48      3.83 o
  -6   0   3       90.00       75.53      2.81 o
  -5   0   3      388.74      381.93      6.22 o
  -4   0   3      235.10      229.68      3.73 o
  -3   0   3      133.52      136.25      2.83 o
  -2   0   3     2562.82     2489.49     38.41 o
  -1   0   3     1901.10     1844.66     39.59 o
   0   0   3     2163.34     2132.07     48.25 o
   1   0   3      732.57      756.40     14.06 o
   2   0   3     1666.66     1759.50     30.62 o
   3   0   3       85.51       86.03      1.91 o
   4   0   3       56.26       58.48      1.52 o
   5   0   3      349.04      400.04      6.66 o
   6   0   3       11.85       14.43      1.90 o
   7   0   3       42.26       41.84      2.38 o
   8   0   3      424.75      440.72     10.49 o
   9   0   3       33.61       29.10      2.85 o
  10   0   3        0.13        1.52      7.47 o
  11   0   3        8.03       10.18      8.67 o
  12   0   3       17.43       27.62     10.93 o
  13   0   3        4.92        1.37     12.35 o
  14   0   3        8.59        5.17     14.39 o
 -13   1   3        1.37       -3.46     12.89 o
 -12   1   3       19.27       31.54      9.65 o
 -11   1   3      138.65      142.94      7.64 o
 -10   1   3       38.73       42.12      5.57 o
  -9   1   3       93.52      131.88      6.37 o
  -8   1   3       46.22       45.07      5.03 o
  -7   1   3      171.85      163.47      4.58 o
  -6   1   3       34.36       35.44      3.44 o
  -5   1   3      132.35      127.78      3.52 o
  -4   1   3     2289.69     2472.39     55.36 o
  -3   1   3      108.00      109.53      2.94 o
  -2   1   3       12.70       14.31      1.06 o
  -1   1   3     8702.00     8523.70    166.01 o
   0   1   3       18.67       19.04      0.91 o
   1   1   3      232.12      219.18      3.86 o
   2   1   3     2376.40     2349.62     42.56 o
   3   1   3      475.54      513.14      9.22 o
   4   1   3        5.60        5.17      1.65 o
   5   1   3       91.90       92.72      2.73 o
   6   1   3        2.94        0.85      2.88 o
   7   1   3      292.10      256.65      6.53 o
   8   1   3      110.56      107.93      6.06 o
   9   1   3        4.94        8.23      7.64 o
  10   1   3      226.10      220.69      9.89 o
  11   1   3        6.35       10.00      7.27 o
  12   1   3        5.67        7.10      9.38 o
  13   1   3        3.44       -0.19     12.06 o
  14   1   3        5.19        1.14     13.56 o
 -13   2   3       15.97       19.58     22.33 o
 -12   2   3       68.78       68.32     11.47 o
 -11   2   3       13.51       18.59      6.94 o
 -10   2   3       65.77       69.25      6.46 o
  -9   2   3        9.57       12.11      5.79 o
  -8   2   3       72.72       69.25      6.00 o
  -7   2   3       29.99       30.62      4.21 o
  -6   2   3     1101.29     1107.80     24.92 o
  -5   2   3       17.42       15.94      2.56 o
  -4   2   3       14.22       16.64      2.73 o
  -3   2   3        0.08        0.68      2.38 o
  -2   2   3     1748.60     1764.63     40.44 o
  -1   2   3       16.01       13.12      1.66 o
   0   2   3     4814.52     4789.74     76.29 o
   1   2   3       16.82       16.29      0.69 o
   2   2   3      107.74      102.48      2.23 o
   3   2   3       64.69       65.12      1.56 o
   4   2   3      521.69      532.33      9.27 o
   5   2   3       93.27       99.45      2.71 o
   6   2   3      277.09      277.96      5.39 o
   7   2   3       32.29       22.77      3.67 o
   8   2   3       43.80       50.82      5.92 o
   9   2   3      463.92      485.49     12.23 o
  10   2   3       20.70       17.66      6.89 o
  11   2   3        0.11        2.11      8.08 o
  12   2   3        0.01       -1.14      8.59 o
  13   2   3       13.07       17.08     10.19 o
  14   2   3        0.68       -0.19     16.15 o
 -13   3   3      276.07      267.91     28.15 o
 -12   3   3        1.86        0.39     11.22 o
 -11   3   3        0.09        1.14      7.25 o
 -10   3   3        6.57        6.52      6.52 o
  -9   3   3       16.72       24.10      6.00 o
  -8   3   3      231.75      230.72      8.01 o
  -7   3   3       38.12       22.75      3.87 o
  -6   3   3      120.85      118.72      4.58 o
  -5   3   3      250.91      258.86      6.03 o
  -4   3   3       11.23       13.16      2.38 o
  -3   3   3      288.95      297.11      6.01 o
  -2   3   3        0.91        1.35      2.71 o
  -1   3   3       59.75       62.53      1.79 o
   0   3   3      913.12      877.92     13.98 o
   1   3   3      142.46      133.35      2.59 o
   2   3   3        1.74        1.02      1.47 o
   3   3   3     3758.40     3907.05     64.18 o
   4   3   3      583.60      609.89      8.88 o
   5   3   3      150.91      161.89      2.54 o
   6   3   3      637.06      595.79      9.50 o
   7   3   3      289.63      265.95      6.05 o
   8   3   3      931.08      969.80     22.47 o
   9   3   3      139.74      130.63      6.98 o
  10   3   3       51.86       56.08      7.27 o
  11   3   3       16.05       12.50      7.35 o
  12   3   3        8.10        6.94      8.69 o
  13   3   3        0.46        4.62     12.52 o
  14   3   3       54.63       52.41     14.47 o
 -13   4   3        4.67       -7.10     25.69 o
 -12   4   3        1.58       12.11     21.52 o
 -11   4   3        9.47        5.75      9.79 o
 -10   4   3       12.76       11.73      7.70 o
  -9   4   3       20.86       28.07      7.50 o
  -8   4   3       50.25       54.86      6.37 o
  -7   4   3      187.52      184.40      7.16 o
  -6   4   3      207.16      217.71      6.25 o
  -5   4   3       30.29       28.89      2.61 o
  -4   4   3        5.29        4.68      2.02 o
  -3   4   3     1187.72     1310.24     22.67 o
  -2   4   3      427.82      431.28      8.03 o
  -1   4   3      371.71      433.75      8.73 o
   0   4   3      235.21      238.29      3.77 o
   1   4   3       51.36       60.23      1.66 o
   2   4   3     1753.95     1764.69     37.19 o
   3   4   3     1195.89     1357.10     26.05 o
   4   4   3      595.97      607.73     10.33 o
   5   4   3      132.28      141.58      3.00 o
   6   4   3       69.29       89.05      2.81 o
   7   4   3      320.18      289.41      8.29 o
   8   4   3        0.27        0.58      6.56 o
   9   4   3      512.90      514.70     15.75 o
  10   4   3       43.42       34.41      8.46 o
  11   4   3      106.91      119.75     10.33 o
  12   4   3       18.59       25.77     12.94 o
  13   4   3       10.58        9.23     17.87 o
  14   4   3      127.07      154.43     21.03 o
 -12   5   3       21.72       20.95     23.10 o
 -11   5   3       44.68       52.81     13.50 o
 -10   5   3       47.05       53.01     10.70 o
  -9   5   3        0.01        1.73      6.37 o
  -8   5   3        6.87        8.23      4.77 o
  -7   5   3      197.98      197.45      7.02 o
  -6   5   3      260.72      260.99      6.67 o
  -5   5   3       17.01       17.31      2.56 o
  -4   5   3        0.11        2.15      2.61 o
  -3   5   3       61.92       55.26      1.86 o
  -2   5   3      150.62      148.88      4.70 o
  -1   5   3      187.86      193.74      5.14 o
   0   5   3      176.99      202.63      4.10 o
   1   5   3       34.36       33.33      1.47 o
   2   5   3      912.36      910.20     19.26 o
   3   5   3       41.27       46.53      2.44 o
   4   5   3      296.64      327.61      6.38 o
   5   5   3      154.26      160.23      3.50 o
   6   5   3       48.44       53.34      2.88 o
   7   5   3      486.49      443.33     10.05 o
   8   5   3       59.86       55.05      2.83 o
   9   5   3       89.28       94.80      8.37 o
  10   5   3      120.52      140.29      9.85 o
  11   5   3        7.07        6.73     10.93 o
  12   5   3      180.78      234.06     15.28 o
  13   5   3      118.47      146.95     14.12 o
  14   5   3       94.35       85.33     14.87 o
 -12   6   3        2.26        3.46     24.39 o
 -11   6   3        9.46        6.37     14.08 o
 -10   6   3       31.20       30.00     13.68 o
  -9   6   3       11.12        4.04      9.98 o
  -8   6   3        2.37        0.39      5.61 o
  -7   6   3        0.16        0.58      5.21 o
  -6   6   3       26.42       31.34      3.50 o
  -5   6   3       57.19       60.74      2.75 o
  -4   6   3       60.64       67.42      3.64 o
  -3   6   3      105.19      117.75      4.12 o
  -2   6   3      415.13      425.61     10.51 o
  -1   6   3      161.77      157.58      4.10 o
   0   6   3      506.92      588.30     11.39 o
   1   6   3      105.09      112.54      2.88 o
   2   6   3     1467.91     1478.64     41.12 o
   3   6   3       18.46       18.98      2.81 o
   4   6   3        2.26        2.42      3.23 o
   5   6   3       78.84       86.89      3.10 o
   6   6   3      118.61      102.06      4.23 o
   7   6   3       92.07       93.60      4.20 o
   8   6   3     1072.06     1101.06     26.14 o
   9   6   3        9.52        7.95      2.44 o
  10   6   3        1.38       -6.73     12.52 o
  11   6   3        2.40        6.15      9.98 o
  12   6   3       48.21       54.86     12.11 o
  13   6   3       50.60       65.82     13.73 o
  14   6   3       12.88        9.65     14.49 o
 -11   7   3       54.68       51.22     23.02 o
 -10   7   3        0.27       -1.52     12.42 o
  -9   7   3       29.89       28.50     12.44 o
  -8   7   3       33.94       36.39     11.71 o
  -7   7   3        4.67        6.15      3.85 o
  -6   7   3        3.60        4.81      4.02 o
  -5   7   3        7.86        6.37      3.29 o
  -4   7   3     1461.54     1507.81     39.92 o
  -3   7   3        0.09       -1.73      2.52 o
  -2   7   3      206.72      189.26      5.53 o
  -1   7   3      174.79      161.04      4.35 o
   0   7   3        3.91       -1.52      1.52 o
   1   7   3      543.02      545.30     11.75 o
   2   7   3     1651.74     1592.31     33.44 o
   3   7   3       22.21       30.06      3.29 o
   4   7   3        4.91        9.48      3.69 o
   5   7   3      209.61      198.39      5.80 o
   6   7   3      416.22      359.83     11.00 o
   7   7   3      121.35      103.04      6.27 o
   8   7   3        0.02        0.68      4.58 o
   9   7   3       83.05       86.35      8.77 o
  10   7   3        1.43       10.18      9.19 o
  11   7   3        1.13       -3.66     10.19 o
  12   7   3       35.85       47.32     12.60 o
  13   7   3       12.83        9.65     13.87 o
  14   7   3        0.55       -6.37     15.19 o
 -11   8   3        6.30        0.39     15.48 o
 -10   8   3       70.89       87.11     16.31 o
  -9   8   3       36.80       38.77     12.27 o
  -8   8   3       32.86       25.77     12.94 o
  -7   8   3       10.32       16.17     11.39 o
  -6   8   3      727.99      729.38     25.48 o
  -5   8   3      212.54      212.94     10.12 o
  -4   8   3      328.26      345.08     13.92 o
  -3   8   3      403.74      438.38      9.30 o
  -2   8   3       29.88       28.65      3.12 o
  -1   8   3      224.94      246.18      7.83 o
   0   8   3     1044.97     1068.98     24.64 o
   1   8   3        0.19        2.79      2.69 o
   2   8   3      241.94      259.67      6.11 o
   3   8   3      133.07      119.56      4.64 o
   4   8   3       60.08       53.84      4.52 o
   5   8   3      186.56      203.73      7.93 o
   6   8   3        7.97        8.32      3.98 o
   7   8   3       15.41        9.83      5.48 o
   8   8   3       25.15       25.40      4.93 o
   9   8   3      206.06      201.36     11.82 o
  10   8   3       18.91       14.45      9.60 o
  11   8   3        0.98        2.50     12.67 o
  12   8   3        0.15        4.81     12.52 o
  13   8   3       21.17       22.75     16.54 o
  14   8   3        2.93       10.35     15.98 o
 -10   9   3       36.07       35.39     17.66 o
  -9   9   3        0.07        4.21     13.27 o
  -8   9   3      103.45      113.16     14.47 o
  -7   9   3      315.66      315.28     15.76 o
  -6   9   3      622.67      720.23     25.32 o
  -5   9   3      643.95      660.51     26.38 o
  -4   9   3      493.92      523.53     17.77 o
  -3   9   3      204.95      192.80      9.64 o
  -2   9   3      236.30      254.49      6.19 o
  -1   9   3        0.69        1.52      3.25 o
   0   9   3      524.96      545.12     12.17 o
   1   9   3       21.21       18.69      2.50 o
   2   9   3       37.97       37.82      3.23 o
   3   9   3        2.11        3.23      4.94 o
   4   9   3      229.90      243.86      9.32 o
   5   9   3       13.82       72.51      8.27 o
   6   9   3      103.25       95.44      7.23 o
   7   9   3        0.73        2.44      6.94 o
   8   9   3       29.18       28.50      8.44 o
   9   9   3       58.11       58.61      9.35 o
  10   9   3      160.85      146.96     11.43 o
  11   9   3       58.15       65.82     13.73 o
  12   9   3       26.64       21.58     13.27 o
  13   9   3        0.49       -2.32     14.47 o
  14   9   3        1.81       -3.06     15.31 o
 -10  10   3        3.18        2.32     16.64 o
  -9  10   3        0.12       -1.37     14.86 o
  -8  10   3        2.42       11.73     15.19 o
  -7  10   3       76.57       72.04     12.23 o
  -6  10   3       31.42       22.89     10.62 o
  -5  10   3       59.10       68.79      9.89 o
  -4  10   3      280.65      292.08     13.28 o
  -3  10   3      126.50      133.49      8.96 o
  -2  10   3      244.87      279.40     11.60 o
  -1  10   3       17.39       16.17      3.23 o
   0  10   3       50.41       42.49      4.89 o
   1  10   3     1019.71      999.95     21.10 o
   2  10   3      494.01      482.41     10.71 o
   3  10   3      785.03      716.54     19.10 o
   4  10   3      487.03      545.38     22.69 o
   5  10   3       40.74       35.89      8.14 o
   6  10   3      796.04      852.87     25.13 o
   7  10   3        6.55        1.37      9.08 o
   8  10   3        2.33        5.36     10.16 o
   9  10   3        5.01       12.69     13.64 o
  10  10   3       26.18       31.85     12.83 o
  11  10   3      230.10      258.45     14.72 o
  12  10   3        5.07        3.46     15.36 o
  13  10   3       50.90       48.47     15.44 o
  -9  11   3        4.53       10.00     16.31 o
  -8  11   3       33.87       21.96     14.43 o
  -7  11   3       31.09       42.49     13.02 o
  -6  11   3       76.33       70.17     12.08 o
  -5  11   3       79.99       92.64     11.49 o
  -4  11   3       87.05       83.29     11.64 o
  -3  11   3       62.72       57.13      9.02 o
  -2  11   3      164.18      168.55     10.45 o
  -1  11   3      132.54      118.54      6.35 o
   0  11   3      158.97      146.97      7.41 o
   1  11   3       65.30       61.21      3.94 o
   2  11   3       38.48       37.16      4.62 o
   3  11   3        2.19        5.42      7.37 o
   4  11   3      139.51      145.95     12.41 o
   5  11   3      342.46      355.99     12.57 o
   6  11   3        9.05       11.92      7.85 o
   7  11   3        3.77        0.00      1.92 o
   8  11   3      111.27      121.26     11.60 o
   9  11   3       59.70       62.29     12.48 o
  10  11   3       17.74       27.04     11.96 o
  11  11   3       88.27       91.31     15.63 o
  12  11   3        7.50       12.31     16.93 o
  13  11   3       31.67       11.18     22.52 o
  -8  12   3       39.27       32.64     16.00 o
  -7  12   3       61.71       55.26     14.64 o
  -6  12   3       99.99       72.04     13.17 o
  -5  12   3      101.86      107.92     14.70 o
  -4  12   3       35.93       35.23     10.70 o
  -3  12   3        4.07        9.23     10.95 o
  -2  12   3       13.57       15.73     10.56 o
  -1  12   3       76.24       75.13      8.88 o
   0  12   3       18.04       12.50      9.62 o
   1  12   3        6.33        5.71      5.42 o
   2  12   3       36.16       29.73      6.58 o
   3  12   3      392.54      397.42     14.73 o
   4  12   3      383.64      401.51     15.82 o
   5  12   3        5.79        1.14     11.84 o
   6  12   3      394.66      425.61     15.45 o
   7  12   3       23.47       20.56     10.81 o
   8  12   3       80.27       88.15     11.99 o
   9  12   3        3.81       -1.73     12.90 o
  10  12   3       60.88       75.38     13.00 o
  11  12   3       44.14       60.74     16.43 o
  12  12   3       21.19       30.00     17.18 o
  13  12   3        9.38       17.08     21.65 o
  -7  13   3        0.80        3.66     15.23 o
  -6  13   3       93.63       76.83     14.83 o
  -5  13   3       35.32       51.01     13.08 o
  -4  13   3       60.92       69.47     14.10 o
  -3  13   3        0.06        1.92     11.92 o
  -2  13   3       71.56       65.15     10.29 o
  -1  13   3       76.21       85.33     11.27 o
   0  13   3        2.38        7.10     15.73 o
   1  13   3      131.60      160.00     12.63 o
   2  13   3       10.77       14.41      7.83 o
   3  13   3       82.70       66.64      9.08 o
   4  13   3        2.10        6.75     10.31 o
   5  13   3      172.91      165.57      9.50 o
   6  13   3       15.32       14.24      9.00 o
   7  13   3       10.63       20.20     11.59 o
   8  13   3       42.32       40.35     12.33 o
   9  13   3       27.38       35.89     16.95 o
  10  13   3        4.85       12.90     14.84 o
  11  13   3        4.81        4.45     14.68 o
  12  13   3        0.06       -7.10     15.58 o
  -6  14   3       41.28       32.48     15.33 o
  -5  14   3        8.06        2.50     14.26 o
  -4  14   3        1.89        0.00      1.92 o
  -3  14   3       15.46       25.62     14.18 o
  -2  14   3        7.48        5.36     12.46 o
  -1  14   3        6.01        3.83     10.37 o
   0  14   3        8.80        7.47     12.65 o
   1  14   3       13.35        5.96     11.71 o
   2  14   3       44.80       46.53      8.90 o
   3  14   3      118.30      132.89      9.73 o
   4  14   3       11.77       23.08     10.46 o
   5  14   3       62.04       56.37      8.81 o
   6  14   3        5.31       17.31     14.77 o
   7  14   3        0.22       10.35     22.31 o
   8  14   3        3.51        9.38     11.73 o
   9  14   3       19.91       17.31     18.23 o
  10  14   3        3.17       -1.14     15.87 o
  11  14   3       45.14       47.70     17.24 o
  -5  15   3        0.05        3.25     17.45 o
  -4  15   3        0.09        3.06     14.35 o
  -3  15   3      208.10      232.80     16.09 o
  -2  15   3      147.36      140.95     13.50 o
  -1  15   3       14.57       27.62     16.33 o
   0  15   3       45.20       48.09     11.35 o
   1  15   3       86.06       77.80     13.95 o
   2  15   3      158.40      182.51     15.37 o
   3  15   3      358.19      411.76     17.69 o
   4  15   3       12.48       14.58      9.85 o
   5  15   3        0.36        6.40     13.27 o
   6  15   3       10.69       12.06     10.00 o
   7  15   3        0.14       -1.73     23.91 o
   8  15   3        1.43       -0.39     17.81 o
   9  15   3        5.58       -2.32     19.12 o
  10  15   3        7.53        4.45     16.77 o
  11  15   3        3.71       -3.25     21.31 o
  -4  16   3        2.93       11.35     19.44 o
  -3  16   3       30.76       25.35     17.87 o
  -2  16   3       25.62       30.00     19.75 o
  -1  16   3        0.30        6.15     12.87 o
   0  16   3       74.56       62.71     12.96 o
   1  16   3       27.27       25.77     11.69 o
   2  16   3        2.58       -3.66     20.23 o
   3  16   3       11.00       24.79     14.64 o
   4  16   3       58.64       66.36     11.16 o
   5  16   3      107.30      114.49     15.75 o
   6  16   3       37.94       34.14     11.29 o
   7  16   3        0.02        3.12     11.18 o
   8  16   3       56.47       41.41     19.46 o
   9  16   3        0.63        8.08     20.20 o
  10  16   3        0.03      -13.10     21.18 o
  -2  17   3        7.95       10.81     15.60 o
  -1  17   3       11.96       18.25     15.40 o
   0  17   3        0.67       -2.50     15.96 o
   1  17   3        3.89        6.15     15.00 o
   2  17   3        4.31        4.04     23.25 o
   3  17   3       31.17       22.89     23.10 o
   4  17   3        1.13        4.14     13.89 o
   5  17   3        0.00       -4.45     13.54 o
   6  17   3       15.92       17.20     14.18 o
   7  17   3        4.92        3.83     19.96 o
   8  17   3        0.53        1.92     21.16 o
   0  18   3        0.01       -3.06     16.48 o
   1  18   3       24.96        8.63     15.73 o
   2  18   3        1.57        4.45     14.27 o
   3  18   3       12.69       11.92     18.09 o
   5  18   3       54.21       57.55     21.26 o
   6  18   3       23.21       37.24     21.16 o
  -4 -18   4        8.15        6.73     23.23 o
  -3 -18   4        5.25        2.67     24.37 o
  -2 -18   4        0.00        2.50     24.26 o
  -1 -18   4       13.83       16.50     24.57 o
  -5 -17   4        6.18        0.77     22.21 o
  -4 -17   4       71.89       82.52     22.93 o
  -3 -17   4       21.37       18.48     29.81 o
  -2 -17   4       11.14       15.73     29.37 o
  -1 -17   4      158.37      178.41     25.20 o
   0 -17   4        7.32       15.40     23.29 o
   1 -17   4       72.95       63.38     24.74 o
   2 -17   4       93.32       93.18     25.43 o
  -8 -16   4        5.91        0.58     17.18 o
  -7 -16   4        4.35        8.08     16.15 o
  -6 -16   4        1.95        0.19     17.52 o
  -4 -16   4       73.02       60.74     19.23 o
  -3 -16   4       12.89        8.48     18.50 o
  -2 -16   4        1.10        0.77     18.19 o
  -1 -16   4      129.90      143.27     20.91 o
   0 -16   4       24.07       30.78     27.70 o
   1 -16   4        9.27        4.45     19.89 o
   2 -16   4      237.15      226.49     25.88 o
   3 -16   4        0.01       -2.11     32.16 o
   4 -16   4      131.58      109.94     26.19 o
  -9 -15   4       23.96       31.69     15.31 o
  -8 -15   4        1.80        5.56     16.15 o
  -7 -15   4        0.05       -2.32     13.33 o
  -6 -15   4       27.36       24.24     13.52 o
  -5 -15   4       13.36        8.48     14.06 o
  -4 -15   4       49.87       65.15     17.24 o
  -3 -15   4       20.02       19.95     23.66 o
  -2 -15   4       16.07        3.46     11.69 o
  -1 -15   4       24.29       27.93     11.57 o
   0 -15   4       49.90       62.49     25.42 o
   1 -15   4        4.38        2.11     18.09 o
   2 -15   4       26.25       26.47     18.83 o
   3 -15   4       20.13       15.94     19.83 o
   4 -15   4       61.13       56.30     21.43 o
   5 -15   4       90.48       96.70     24.28 o
 -10 -14   4       14.09       14.24     17.16 o
  -9 -14   4        6.67        7.31     16.35 o
  -8 -14   4       73.82       73.94     14.08 o
  -7 -14   4       30.39       42.49     14.29 o
  -6 -14   4        0.02        1.92     10.77 o
  -5 -14   4       24.67       17.31      9.81 o
  -4 -14   4       29.25       30.62     16.12 o
  -3 -14   4        0.57       -1.52      9.75 o
  -2 -14   4       93.49      104.51     10.21 o
  -1 -14   4       15.01       13.31     10.43 o
   0 -14   4        0.18       -0.39      8.32 o
   1 -14   4        2.41        2.50      7.89 o
   2 -14   4        8.79        1.73     16.97 o
   3 -14   4       13.28       24.10     17.99 o
   4 -14   4        9.31       10.62     18.88 o
   5 -14   4        0.01       -1.37     20.66 o
   6 -14   4        7.88        4.62     22.54 o
   7 -14   4        0.87       -4.81     17.87 o
 -11 -13   4        0.35       -2.50     15.17 o
 -10 -13   4        0.09        2.50     14.26 o
  -9 -13   4        2.46       -1.37     18.54 o
  -8 -13   4        4.12        4.98     11.88 o
  -7 -13   4       23.87       25.77     12.94 o
  -6 -13   4       21.54       33.29     12.00 o
  -5 -13   4        0.00        0.58     10.43 o
  -4 -13   4        3.46       19.21      8.63 o
  -3 -13   4       35.26       25.35     13.12 o
  -2 -13   4       12.86        2.94      8.96 o
  -1 -13   4        0.60        0.68      5.15 o
   0 -13   4       10.89       13.10      9.23 o
   1 -13   4        2.50       -2.67      9.21 o
   2 -13   4       42.29       44.32      7.75 o
   3 -13   4        2.01       10.81     15.77 o
   4 -13   4       93.43      108.77     18.53 o
   5 -13   4       18.54       19.81     18.63 o
   6 -13   4       45.18       21.33     19.98 o
   7 -13   4        1.22        2.86     14.37 o
   8 -13   4        2.74      -17.08     25.91 o
 -12 -12   4        6.27       17.31     19.62 o
 -11 -12   4        5.19        4.21     15.71 o
 -10 -12   4       42.68       46.93     13.31 o
  -9 -12   4      114.51      124.34     12.98 o
  -8 -12   4        1.32       -0.39     12.58 o
  -7 -12   4      110.01      114.94     12.20 o
  -6 -12   4       15.14        9.06     10.60 o
  -5 -12   4        1.07        4.45     10.00 o
  -4 -12   4        1.59        5.56      7.85 o
  -3 -12   4       29.01       25.77      8.86 o
  -2 -12   4       29.70       28.65     10.54 o
  -1 -12   4        1.66        2.83      9.15 o
   0 -12   4        3.17        1.98      4.77 o
   1 -12   4      119.37      109.36      7.83 o
   2 -12   4      161.33      168.19     10.79 o
   3 -12   4       65.82       39.64      7.33 o
   4 -12   4        0.88       -2.32      6.56 o
   5 -12   4      125.21      132.19     18.51 o
   6 -12   4        4.77       13.31     18.52 o
   7 -12   4       21.94       18.25     12.90 o
   8 -12   4        0.28        0.39     17.81 o
 -12 -11   4      103.22      129.97     16.12 o
 -11 -11   4       12.74       18.59     19.25 o
 -10 -11   4       78.21       74.42     14.35 o
  -9 -11   4      260.18      262.95     15.30 o
  -8 -11   4       82.48       71.11     12.38 o
  -7 -11   4      112.04      105.34     10.25 o
  -6 -11   4      116.57       99.17     10.50 o
  -5 -11   4       42.15       48.47      8.31 o
  -4 -11   4      555.08      499.72     17.37 o
  -3 -11   4       64.16       68.32      7.12 o
  -2 -11   4       54.47       45.79     10.14 o
  -1 -11   4      141.37      121.89      7.97 o
   0 -11   4       40.68       51.63      5.63 o
   1 -11   4       20.09       24.78      4.10 o
   2 -11   4       24.71       30.31      6.40 o
   3 -11   4        1.16       -2.32      6.17 o
   4 -11   4        0.23       -2.11      8.08 o
   5 -11   4       15.50       14.96      7.08 o
   6 -11   4       36.58       27.33     17.12 o
   7 -11   4        2.44        7.10     11.52 o
   8 -11   4        4.06        4.62     12.89 o
   9 -11   4       58.05       59.03     16.41 o
 -12 -10   4       11.86        3.25     14.41 o
 -11 -10   4       20.89       22.89     12.87 o
 -10 -10   4        2.45       12.69     16.12 o
  -9 -10   4        0.52       -0.77     10.16 o
  -8 -10   4      133.58      127.16     10.64 o
  -7 -10   4      270.75      281.74     11.64 o
  -6 -10   4      302.80      281.76     11.18 o
  -5 -10   4       75.46       78.54      8.84 o
  -4 -10   4      151.46      127.78      8.78 o
  -3 -10   4       36.83       42.31      7.58 o
  -2 -10   4       32.43       34.59      6.85 o
  -1 -10   4       13.31        5.17      5.56 o
   0 -10   4       54.28       43.37      4.97 o
   1 -10   4        0.10        0.12      1.39 o
   2 -10   4        8.69        9.44      2.85 o
   3 -10   4        0.35        0.77      5.56 o
   4 -10   4       11.97       12.11      7.74 o
   5 -10   4        5.83        7.85      6.29 o
   6 -10   4        2.77        4.81      6.92 o
   7 -10   4        2.07        6.94     10.39 o
   8 -10   4       69.57       69.25     11.78 o
   9 -10   4        5.69        2.32     13.93 o
  10 -10   4        0.00       -1.37     24.33 o
 -13  -9   4        1.19        0.77     17.81 o
 -12  -9   4        2.49        2.50     19.04 o
 -11  -9   4       28.35       45.43     14.78 o
 -10  -9   4       21.26       27.49     10.91 o
  -9  -9   4       40.30       49.83     13.91 o
  -8  -9   4      212.09      200.97     12.20 o
  -7  -9   4      226.11      239.21     11.58 o
  -6  -9   4      441.31      419.40     13.63 o
  -5  -9   4        1.09        2.50      7.50 o
  -4  -9   4      271.51      255.40     10.20 o
  -3  -9   4       98.74       86.61      7.23 o
  -2  -9   4      397.16      390.38     16.99 o
  -1  -9   4      255.30      240.12     10.32 o
   0  -9   4       12.17       11.98      3.98 o
   1  -9   4        9.29        9.77      3.73 o
   2  -9   4        7.55        7.97      3.10 o
   3  -9   4      433.29      389.83     19.17 o
   4  -9   4       22.60       19.81      5.81 o
   5  -9   4       56.95       56.30      6.44 o
   6  -9   4       20.58       16.97      6.73 o
   7  -9   4       37.55       37.24      6.27 o
   8  -9   4       60.24       52.41      7.02 o
   9  -9   4       83.38       92.37     14.39 o
  10  -9   4        6.85       16.97     22.50 o
  11  -9   4        1.82        1.52     24.67 o
 -13  -8   4       28.43       33.12     15.81 o
 -12  -8   4        0.48        0.00      1.92 o
 -11  -8   4        2.09        6.15     12.87 o
 -10  -8   4        0.28        0.96     10.23 o
  -9  -8   4       25.79       23.29     10.18 o
  -8  -8   4       32.64       38.42      8.42 o
  -7  -8   4       34.86       40.53      7.77 o
  -6  -8   4      100.88      105.05     10.23 o
  -5  -8   4        1.02        5.75      6.92 o
  -4  -8   4       24.11       18.59      5.61 o
  -3  -8   4        0.31        3.12      4.83 o
  -2  -8   4        5.05        5.75      4.60 o
  -1  -8   4        7.26        4.81      6.75 o
   0  -8   4       33.59       38.09      5.98 o
   1  -8   4       77.24       75.03      3.91 o
   2  -8   4      568.95      589.53     15.26 o
   3  -8   4       23.60       17.16      2.11 o
   4  -8   4      320.13      319.78     11.91 o
   5  -8   4        9.95        8.23      7.08 o
   6  -8   4       28.38       38.09      6.67 o
   7  -8   4       41.76       41.41      6.96 o
   8  -8   4       55.63       39.81      9.27 o
   9  -8   4        6.38        4.45      7.14 o
  10  -8   4        8.03       13.10     28.50 o
  11  -8   4        7.84       12.31     23.85 o
 -13  -7   4        9.28        8.23     14.18 o
 -12  -7   4       11.24       12.31     15.17 o
 -11  -7   4        7.09       12.90      8.86 o
 -10  -7   4       56.88       60.32     10.77 o
  -9  -7   4       39.30       40.16      6.67 o
  -8  -7   4       63.56       69.25      6.92 o
  -7  -7   4       76.26       58.19      5.92 o
  -6  -7   4      583.79      605.41     15.71 o
  -5  -7   4       87.73       96.71      7.37 o
  -4  -7   4       13.57        3.46      5.77 o
  -3  -7   4        0.27        2.32      5.88 o
  -2  -7   4       26.78       32.33      5.21 o
  -1  -7   4        0.00        8.48      6.38 o
   0  -7   4     1438.09     1459.70     69.04 o
   1  -7   4      262.63      291.54      7.79 o
   2  -7   4      394.67      406.62     10.34 o
   3  -7   4       57.41       55.46      3.37 o
   4  -7   4      197.16      199.98      6.02 o
   5  -7   4       21.32       23.79      3.12 o
   6  -7   4      280.70      263.47      8.97 o
   7  -7   4       26.88       33.45      5.94 o
   8  -7   4       68.17       73.22      7.37 o
   9  -7   4       33.84       30.31      8.10 o
  10  -7   4        4.86        8.48     18.90 o
  11  -7   4       92.71      127.76     23.50 o
  12  -7   4       13.89       19.08     24.60 o
 -13  -6   4        3.82        2.86     16.66 o
 -12  -6   4        0.28        0.58     13.14 o
 -11  -6   4       61.21       57.13      9.02 o
 -10  -6   4        2.64        3.66      7.91 o
  -9  -6   4        2.70       -1.37      6.56 o
  -8  -6   4       12.63       16.41      5.73 o
  -7  -6   4       20.34       11.92      4.98 o
  -6  -6   4       15.55       15.73      4.95 o
  -5  -6   4      471.23      463.85     10.76 o
  -4  -6   4       88.18       91.03      4.66 o
  -3  -6   4        0.58        2.11      3.21 o
  -2  -6   4       67.34       62.98      4.06 o
  -1  -6   4        5.00        9.17      5.09 o
   0  -6   4      379.67      354.37     11.40 o
   1  -6   4      163.08      164.37      4.14 o
   2  -6   4       24.76       25.62      3.02 o
   3  -6   4      273.93      301.71      9.16 o
   4  -6   4      226.40      227.06      6.07 o
   5  -6   4        0.82        2.92      3.42 o
   6  -6   4      226.82      221.24      7.56 o
   7  -6   4        0.09       -0.39      5.03 o
   8  -6   4        8.99        6.73      6.33 o
   9  -6   4       18.77       31.69      8.27 o
  10  -6   4        0.61        4.21     17.08 o
  11  -6   4        2.47       -3.06     19.54 o
  12  -6   4      114.57      106.76     24.08 o
 -13  -5   4       18.22       17.08     13.29 o
 -12  -5   4        5.17        4.04     14.06 o
 -11  -5   4       22.02       28.65      8.02 o
 -10  -5   4       14.88       19.58      6.75 o
  -9  -5   4       54.48       64.94      6.92 o
  -8  -5   4       85.56       80.52      5.73 o
  -7  -5   4       46.51       38.43      4.99 o
  -6  -5   4       15.22       19.21      4.25 o
  -5  -5   4        3.32        6.19      3.42 o
  -4  -5   4        0.02        1.39      3.15 o
  -3  -5   4      260.14      269.15      5.89 o
  -2  -5   4      587.80      639.15     13.59 o
  -1  -5   4      780.74      827.65     37.12 o
   0  -5   4       86.79       76.03      3.98 o
   1  -5   4      383.95      401.02     10.55 o
   2  -5   4        0.01        0.58      3.10 o
   3  -5   4      483.59      507.13     11.83 o
   4  -5   4       30.43       30.64      3.54 o
   5  -5   4      278.56      285.66      8.12 o
   6  -5   4       51.19       48.38      4.43 o
   7  -5   4        8.11        4.45      3.91 o
   8  -5   4        0.14       -1.37      5.79 o
   9  -5   4      128.92      107.06      6.60 o
  10  -5   4        1.93        1.37     10.25 o
  11  -5   4        0.09       -0.77     17.81 o
  12  -5   4       17.40       12.31     21.32 o
  13  -5   4        0.01        0.19     25.69 o
 -14  -4   4       19.28       23.29     16.60 o
 -13  -4   4        0.19        0.58     15.06 o
 -12  -4   4        6.58        4.21     10.37 o
 -11  -4   4        9.81       13.62      8.59 o
 -10  -4   4        0.34       -0.96      6.75 o
  -9  -4   4        2.12        2.11      6.54 o
  -8  -4   4        1.19        6.52      5.94 o
  -7  -4   4        0.00       -0.77      4.60 o
  -6  -4   4       60.14       62.94      5.29 o
  -5  -4   4       35.35       35.79      3.10 o
  -4  -4   4       29.39       26.12      2.65 o
  -3  -4   4      130.01      105.47      3.52 o
  -2  -4   4       18.43       19.33      2.71 o
  -1  -4   4      514.13      555.73     14.77 o
   0  -4   4      819.57      871.25     27.35 o
   1  -4   4       51.92       73.95      5.01 o
   2  -4   4      269.70      309.06      7.79 o
   3  -4   4      566.45      545.90     12.93 o
   4  -4   4      129.50      123.62      3.85 o
   5  -4   4      137.88      136.01      4.70 o
   6  -4   4        3.31        3.48      3.96 o
   7  -4   4       44.52       37.33      3.96 o
   8  -4   4       66.26       61.69      4.89 o
   9  -4   4       14.73       17.31      6.00 o
  10  -4   4       51.12       51.42     10.54 o
  11  -4   4        0.00       -0.39     17.22 o
  12  -4   4        1.57       10.35     20.35 o
  13  -4   4        7.08        4.45     22.75 o
 -14  -3   4       20.58       13.31     20.95 o
 -13  -3   4       75.37       75.13     13.70 o
 -12  -3   4        5.84        1.37     11.22 o
 -11  -3   4        8.78        9.38      8.25 o
 -10  -3   4        2.15        4.62      6.73 o
  -9  -3   4        0.42       -0.96      5.59 o
  -8  -3   4        4.26        9.06      5.42 o
  -7  -3   4       49.72       60.53      5.61 o
  -6  -3   4      879.58      905.44     20.17 o
  -5  -3   4        6.10        5.19      3.10 o
  -4  -3   4       84.02       88.86      2.83 o
  -3  -3   4       76.77       86.48      2.98 o
  -2  -3   4       44.61       44.18      2.58 o
  -1  -3   4     1105.62     1174.62     29.07 o
   0  -3   4       71.36       74.19      4.39 o
   1  -3   4      504.80      587.01     26.24 o
   2  -3   4      166.15      168.25      4.18 o
   3  -3   4      201.11      168.16      4.60 o
   4  -3   4        2.29        3.31      3.02 o
   5  -3   4       60.38       57.88      3.42 o
   6  -3   4       18.11       14.76      3.96 o
   7  -3   4      157.18      139.19      4.91 o
   8  -3   4       16.37       10.89      3.83 o
   9  -3   4      207.75      206.10      7.56 o
  10  -3   4       32.73       34.74      8.82 o
  11  -3   4        3.18       -1.52     15.67 o
  12  -3   4       79.54       94.25     19.12 o
  13  -3   4       13.52        7.10     21.71 o
 -13  -2   4        0.50       -2.67     16.12 o
 -12  -2   4       28.92       21.71      9.56 o
 -11  -2   4       70.05       75.87      7.74 o
 -10  -2   4        1.58        1.92      6.35 o
  -9  -2   4        0.19        1.73      6.17 o
  -8  -2   4       17.68       24.79      5.25 o
  -7  -2   4       16.25       13.31      4.04 o
  -6  -2   4       98.28       94.79      4.14 o
  -5  -2   4       51.04       47.92      3.04 o
  -4  -2   4      360.09      369.93      6.41 o
  -3  -2   4       30.54       30.99      2.13 o
  -2  -2   4        0.73        2.94      2.29 o
  -1  -2   4      657.77      653.06     19.09 o
   0  -2   4     2315.07     2468.16     73.04 o
   1  -2   4      556.61      563.74     12.96 o
   2  -2   4       74.14       75.10      2.38 o
   3  -2   4        1.83        2.85      2.09 o
   4  -2   4       28.43       37.57      2.21 o
   5  -2   4        6.21        8.30      2.05 o
   6  -2   4       38.77       35.09      2.56 o
   7  -2   4       25.93       26.93      2.85 o
   8  -2   4       56.47       51.20      3.83 o
   9  -2   4      306.14      303.58      9.66 o
  10  -2   4        0.04        0.00      1.92 o
  11  -2   4        4.22       10.62     15.00 o
  12  -2   4        0.25        3.46     17.12 o
  13  -2   4       15.20       19.08     19.39 o
  14  -2   4        0.04        3.25     15.34 o
 -13  -1   4        6.64       12.69     19.48 o
 -12  -1   4       69.45       73.94     10.50 o
 -11  -1   4        0.35        0.39      7.35 o
 -10  -1   4       11.85       19.08      5.57 o
  -9  -1   4        6.51        1.73      6.17 o
  -8  -1   4       34.68       40.70      4.77 o
  -7  -1   4       97.81       96.15      4.91 o
  -6  -1   4      552.47      579.87     10.94 o
  -5  -1   4      173.62      168.51      3.64 o
  -4  -1   4      249.44      247.99      5.04 o
  -3  -1   4      375.34      369.69      7.01 o
  -2  -1   4      854.98      806.88     15.49 o
  -1  -1   4      253.84      263.76      8.21 o
   0  -1   4        0.00        1.29      2.30 o
   1  -1   4      146.79      169.35      3.83 o
   2  -1   4      694.30      688.74     12.68 o
   3  -1   4      105.06      109.92      2.46 o
   4  -1   4      324.71      317.52      5.76 o
   5  -1   4      130.19      144.31      3.40 o
   6  -1   4       54.32       54.53      2.03 o
   7  -1   4      211.23      215.76      5.18 o
   8  -1   4        0.02       -0.77      2.11 o
   9  -1   4       84.24       69.25      3.46 o
  10  -1   4        0.07       -0.39     12.00 o
  11  -1   4       24.06       31.09     14.08 o
  12  -1   4        1.94        2.86     22.62 o
  13  -1   4        6.51        1.14     17.99 o
  14  -1   4        4.16        3.66     14.66 o
 -13   0   4       13.90       11.35     18.88 o
 -12   0   4      223.73      216.59      9.79 o
 -11   0   4      103.48       94.26      7.00 o
 -10   0   4        8.41        1.92      5.38 o
  -9   0   4       62.02       65.15      5.36 o
  -8   0   4       18.55       19.08      4.60 o
  -7   0   4      632.92      684.43     14.53 o
  -6   0   4      188.98      198.23      5.47 o
  -5   0   4       48.26       40.74      2.46 o
  -4   0   4        2.00        3.19      2.21 o
  -3   0   4       10.14       12.75      1.58 o
  -2   0   4      193.95      200.06      3.83 o
  -1   0   4      427.66      407.57      9.25 o
   0   0   4      102.07      117.62      3.17 o
   1   0   4      225.06      212.91      4.27 o
   2   0   4      659.81      715.87     13.28 o
   3   0   4        9.43       12.31      1.12 o
   4   0   4       87.77       96.22      2.21 o
   5   0   4        6.38        8.10      0.93 o
   6   0   4      158.61      131.85      2.83 o
   7   0   4      142.01      135.20      6.00 o
   8   0   4       36.81       35.56      8.59 o
   9   0   4      119.33      129.05      9.44 o
  10   0   4       62.34       54.44     11.87 o
  11   0   4       37.11       41.05     13.50 o
  12   0   4        0.01        0.77     15.15 o
  13   0   4      207.58      217.81     16.77 o
  14   0   4       28.84       33.29     16.48 o
 -13   1   4       35.37       33.60     32.48 o
 -12   1   4      189.17      183.27     12.77 o
 -11   1   4      104.76      101.67      8.67 o
 -10   1   4        0.09        0.96      5.79 o
  -9   1   4       44.95       38.43      6.19 o
  -8   1   4       28.93       33.93      5.17 o
  -7   1   4        0.07        0.19      3.50 o
  -6   1   4      139.72      136.72      4.87 o
  -5   1   4      187.34      181.98      4.23 o
  -4   1   4      970.51     1030.80     17.81 o
  -3   1   4     1676.10     1727.00     31.09 o
  -2   1   4        0.45        2.90      2.79 o
  -1   1   4       61.69       70.69      2.46 o
   0   1   4       92.95       79.82      2.17 o
   1   1   4      128.90      140.91      3.08 o
   2   1   4      397.77      375.01      6.95 o
   3   1   4      944.13      935.36     13.79 o
   4   1   4       31.00       39.97      2.03 o
   5   1   4        0.33       -1.58      2.71 o
   6   1   4       99.52       92.29      4.02 o
   7   1   4        0.64       -1.67      5.94 o
   8   1   4      418.36      408.12     11.21 o
   9   1   4       50.65       50.82      6.33 o
  10   1   4       30.48       34.74     15.21 o
  11   1   4        0.61        1.14     12.23 o
  12   1   4        3.74        4.21     12.08 o
  13   1   4       14.72       10.35     14.00 o
  14   1   4       12.34       10.18     13.81 o
 -13   2   4       20.07       19.58     33.62 o
 -12   2   4        4.90        4.81     15.02 o
 -11   2   4       38.40       44.88      8.18 o
 -10   2   4       17.58       14.45      6.33 o
  -9   2   4       60.31       61.63      5.44 o
  -8   2   4       35.89       39.64      5.59 o
  -7   2   4       27.29       22.23      3.33 o
  -6   2   4      910.58      933.75     21.90 o
  -5   2   4        0.16        1.29      3.29 o
  -4   2   4      183.30      170.77      4.18 o
  -3   2   4        3.44        5.02      2.50 o
  -2   2   4     1961.43     1935.64     39.33 o
  -1   2   4      177.30      183.76      3.79 o
   0   2   4       90.30       98.37      1.66 o
   1   2   4       68.71       63.03      1.64 o
   2   2   4      406.08      417.03      8.79 o
   3   2   4        4.22        9.40      1.86 o
   4   2   4        0.24        2.73      0.73 o
   5   2   4        2.32        2.77      2.42 o
   6   2   4        0.89       -1.73      2.98 o
   7   2   4      277.63      244.45      6.50 o
   8   2   4      100.35      108.49      5.48 o
   9   2   4        8.46        7.10      5.54 o
  10   2   4        5.68        2.67      6.91 o
  11   2   4       18.07       11.18      7.33 o
  12   2   4        4.66        3.06     10.33 o
  13   2   4        3.20        0.77     16.68 o
  14   2   4        2.59        7.10     13.81 o
 -13   3   4       84.01       92.12     26.08 o
 -12   3   4        3.16        9.06     21.20 o
 -11   3   4       26.57       25.35     10.89 o
 -10   3   4       24.56       13.81      5.98 o
  -9   3   4       69.60       62.94      5.29 o
  -8   3   4      423.70      391.97     11.53 o
  -7   3   4      270.23      280.35      8.37 o
  -6   3   4        5.39        6.11      4.29 o
  -5   3   4       22.59       25.81      2.98 o
  -4   3   4      122.24      118.69      3.85 o
  -3   3   4      264.71      287.86      5.89 o
  -2   3   4       12.77       16.00      2.59 o
  -1   3   4       40.06       47.53      1.73 o
   0   3   4     2659.06     2765.64     42.21 o
   1   3   4       12.53       10.02      0.96 o
   2   3   4       14.76       11.84      0.75 o
   3   3   4     1671.85     1785.00     30.15 o
   4   3   4        0.03        2.73      1.43 o
   5   3   4       44.41       36.64      2.13 o
   6   3   4       76.06       76.19      2.96 o
   7   3   4      151.09      159.04      4.95 o
   8   3   4      175.04      180.67      6.71 o
   9   3   4      322.62      331.29     10.11 o
  10   3   4       73.88       77.80      6.85 o
  11   3   4        8.00        9.38      9.17 o
  12   3   4        8.40       10.62      9.67 o
  13   3   4        6.68       19.58     17.31 o
  14   3   4       54.09       69.70     19.91 o
 -12   4   4        2.71       -4.04     21.75 o
 -11   4   4       21.68       26.20     12.48 o
 -10   4   4       31.12       31.09      6.96 o
  -9   4   4        5.58        4.98      7.50 o
  -8   4   4      192.89      201.35      8.28 o
  -7   4   4       56.98       55.98      5.06 o
  -6   4   4      175.25      211.32      7.25 o
  -5   4   4      194.73      165.82      4.81 o
  -4   4   4      207.78      211.96      4.93 o
  -3   4   4       65.30       75.34      3.42 o
  -2   4   4      230.59      256.30      5.82 o
  -1   4   4       24.87       28.38      1.80 o
   0   4   4       98.33      102.80      2.07 o
   1   4   4      369.55      383.89      6.80 o
   2   4   4     2778.99     3007.19     49.96 o
   3   4   4     1550.42     1729.49     29.53 o
   4   4   4     1514.21     1675.08     30.61 o
   5   4   4      888.90      967.19     14.95 o
   6   4   4      359.42      363.98      8.01 o
   7   4   4       31.59       37.20      4.47 o
   8   4   4      332.68      337.91     11.22 o
   9   4   4      122.37      132.20      8.93 o
  10   4   4       25.06       37.06     10.14 o
  11   4   4       13.71       12.50      9.62 o
  12   4   4        2.66        9.65     12.92 o
  13   4   4        0.01        9.23     17.52 o
  14   4   4        3.89        8.81     19.35 o
 -12   5   4       55.70       72.04     24.72 o
 -11   5   4       76.28       86.35     13.14 o
 -10   5   4       53.82       59.45     11.54 o
  -9   5   4        1.31       -1.73      7.52 o
  -8   5   4        0.11       -1.73      7.14 o
  -7   5   4       13.12       13.81      4.94 o
  -6   5   4      449.33      408.86      9.61 o
  -5   5   4        4.68        5.61      2.59 o
  -4   5   4      324.82      350.20      7.89 o
  -3   5   4        4.01        3.71      1.23 o
  -2   5   4      127.80      124.43      2.77 o
  -1   5   4        6.35        8.84      1.47 o
   0   5   4       14.42       16.77      1.37 o
   1   5   4      877.37      956.32     16.50 o
   2   5   4     1831.35     1962.92     33.23 o
   3   5   4        8.52       12.31      2.34 o
   4   5   4      850.19      984.22     17.09 o
   5   5   4      130.90      136.73      3.17 o
   6   5   4       70.84       68.23      2.29 o
   7   5   4       92.78       85.36      2.40 o
   8   5   4      191.29      193.95     10.04 o
   9   5   4        4.04        0.00      1.92 o
  10   5   4       42.95       40.70     10.27 o
  11   5   4       19.80       15.40     11.54 o
  12   5   4      139.17      181.76     15.34 o
  13   5   4        0.04        5.56     15.56 o
  14   5   4        0.62       10.81     19.06 o
 -12   6   4       50.58       23.02     36.74 o
 -11   6   4       41.76       36.24     13.70 o
 -10   6   4        2.70        0.96     14.10 o
  -9   6   4        0.13        4.04     10.77 o
  -8   6   4       16.86       14.02      6.13 o
  -7   6   4        6.05        7.10      5.77 o
  -6   6   4      154.80      143.95      6.65 o
  -5   6   4       38.46       42.18      2.48 o
  -4   6   4      133.59      138.67      5.24 o
  -3   6   4       44.12       43.08      3.58 o
  -2   6   4      373.44      421.97     10.20 o
  -1   6   4       32.98       32.07      3.19 o
   0   6   4      168.21      174.65      3.40 o
   1   6   4       87.83       75.95      2.13 o
   2   6   4      148.53      139.58      2.96 o
   3   6   4      252.87      272.56      6.32 o
   4   6   4       55.84       57.80      2.61 o
   5   6   4        4.20        2.90      2.71 o
   6   6   4       44.86       41.32      3.02 o
   7   6   4      260.91      280.92      7.87 o
   8   6   4       48.91       45.28      1.82 o
   9   6   4        0.47        4.62     11.33 o
  10   6   4        7.31        8.63      9.06 o
  11   6   4       39.97       46.74     12.13 o
  12   6   4      106.75      159.29     15.41 o
  13   6   4       15.04        8.23     13.62 o
  14   6   4        2.17        3.06     19.14 o
 -11   7   4        6.41        5.56     14.98 o
 -10   7   4        2.60        4.04     18.29 o
  -9   7   4        0.18        0.39     11.61 o
  -8   7   4       23.45       30.31     10.54 o
  -7   7   4       29.33       31.09      5.40 o
  -6   7   4        2.83        3.25      4.41 o
  -5   7   4       18.45       15.61      4.60 o
  -4   7   4      328.79      320.30      8.93 o
  -3   7   4      159.10      154.12      5.84 o
  -2   7   4       57.66       73.12      5.50 o
  -1   7   4       47.22       49.58      3.00 o
   0   7   4       33.38       45.17      2.07 o
   1   7   4     1045.95     1073.14     20.56 o
   2   7   4      678.71      708.19     15.00 o
   3   7   4       28.29       22.87      3.85 o
   4   7   4        1.43        5.19      5.03 o
   5   7   4       51.64       51.51      4.62 o
   6   7   4        0.00        1.47      3.64 o
   7   7   4      620.36      624.09     14.89 o
   8   7   4        7.37       -4.04      4.04 o
   9   7   4       37.60       36.91      2.71 o
  10   7   4        0.10       -5.96      9.21 o
  11   7   4        8.89        9.38     10.54 o
  12   7   4        2.62       -0.19     12.46 o
  13   7   4       62.20       77.32     16.10 o
  14   7   4        0.02        3.66     28.13 o
 -11   8   4       10.80        1.52     18.17 o
 -10   8   4        0.00        7.70     16.70 o
  -9   8   4       22.03       15.73     12.33 o
  -8   8   4        3.27       -2.67     12.85 o
  -7   8   4       13.39       15.19     10.16 o
  -6   8   4        7.40        5.36      8.81 o
  -5   8   4       24.15       19.21      2.92 o
  -4   8   4      126.85      124.04      5.26 o
  -3   8   4       19.29       17.66      3.04 o
  -2   8   4      270.20      289.74      7.56 o
  -1   8   4      112.53      124.36      4.95 o
   0   8   4       12.83       11.63      1.50 o
   1   8   4       15.32       16.31      2.50 o
   2   8   4      718.13      722.96     15.55 o
   3   8   4      450.64      468.51     11.46 o
   4   8   4       27.29       26.04      4.52 o
   5   8   4      130.08      127.01      5.73 o
   6   8   4       41.03       31.18      3.93 o
   7   8   4      168.65      136.52      5.67 o
   8   8   4      144.98      132.63      6.21 o
   9   8   4       35.04       52.20      9.21 o
  10   8   4        2.15        7.31      9.83 o
  11   8   4       81.93       96.70     13.91 o
  12   8   4        7.97        1.73     12.90 o
  13   8   4        7.20       11.18     20.02 o
  14   8   4        0.59        0.58     15.85 o
 -10   9   4        7.18       10.00     17.89 o
  -9   9   4       50.97       57.34     16.60 o
  -8   9   4      132.21      138.66     15.35 o
  -7   9   4       14.32       11.53     12.90 o
  -6   9   4      119.69      121.88     12.56 o
  -5   9   4       31.18       32.17     10.23 o
  -4   9   4       10.06       12.31      7.89 o
  -3   9   4       79.75       73.00      2.85 o
  -2   9   4      274.11      273.89      7.81 o
  -1   9   4      714.14      725.84     17.96 o
   0   9   4      257.64      258.02      6.09 o
   1   9   4     1462.48     1485.77     29.77 o
   2   9   4      174.98      183.08      4.97 o
   3   9   4      495.74      449.90     10.15 o
   4   9   4       10.21        3.66      5.56 o
   5   9   4       21.61       12.90      9.65 o
   6   9   4       26.02       15.63      5.03 o
   7   9   4       50.94       36.78      6.31 o
   8   9   4       99.73       88.16      9.11 o
   9   9   4       73.66       69.02     11.06 o
  10   9   4        0.39        1.73     10.19 o
  11   9   4        0.75        0.39     13.56 o
  12   9   4        0.28        1.37     13.50 o
  13   9   4        0.32        0.58     16.62 o
  14   9   4        1.21        1.92     20.58 o
  -9  10   4       12.87       13.62     15.75 o
  -8  10   4        0.17        4.21     15.36 o
  -7  10   4        4.50        5.75     11.90 o
  -6  10   4        4.24        9.23     10.95 o
  -5  10   4        6.96       12.90      9.87 o
  -4  10   4      160.70      196.25     12.05 o
  -3  10   4        4.37        4.98      9.04 o
  -2  10   4      406.43      425.07     10.30 o
  -1  10   4       46.54       52.21      4.41 o
   0  10   4        3.28        0.19      4.48 o
   1  10   4      155.43      139.37      4.43 o
   2  10   4      126.71      136.94      4.62 o
   3  10   4       33.74       28.91      3.94 o
   4  10   4       87.46       72.17      6.33 o
   5  10   4      616.41      657.72     24.92 o
   6  10   4       49.01       42.66      7.56 o
   7  10   4      126.48      145.28     10.70 o
   8  10   4        3.47        2.86     10.33 o
   9  10   4      150.94      174.72     13.19 o
  10  10   4       94.93      109.64     13.95 o
  11  10   4        4.45        2.67     12.48 o
  12  10   4       75.26      101.10     14.51 o
  13  10   4       10.76       10.35     15.17 o
  -9  11   4       25.30       19.21     19.93 o
  -8  11   4        5.89        7.10     17.06 o
  -7  11   4      334.59      331.76     21.23 o
  -6  11   4        5.48       10.18     14.06 o
  -5  11   4       64.06       67.63     13.00 o
  -4  11   4      104.26      121.88     10.72 o
  -3  11   4        3.68       11.18      8.90 o
  -2  11   4        7.33       12.11      9.65 o
  -1  11   4        0.50       -0.96      3.85 o
   0  11   4       29.86       27.93      4.99 o
   1  11   4        2.44        1.84      2.81 o
   2  11   4      108.53       93.25      4.37 o
   3  11   4      222.98      228.67      9.34 o
   4  11   4      147.76      157.68      9.40 o
   5  11   4       47.75       41.24     11.41 o
   6  11   4       33.52       41.77     12.54 o
   7  11   4       20.58       39.29      9.04 o
   8  11   4       22.42       30.62     11.37 o
   9  11   4        4.99        2.67     10.54 o
  10  11   4       33.89       34.74     12.09 o
  11  11   4      163.69      178.02     14.81 o
  12  11   4        0.40        4.62     16.33 o
  13  11   4       41.44       32.48     16.12 o
  -8  12   4        2.68        7.85     17.10 o
  -7  12   4       17.88       14.24     14.66 o
  -6  12   4       29.78       43.03     15.09 o
  -5  12   4      103.86       86.10     12.62 o
  -4  12   4       46.12       55.47     11.37 o
  -3  12   4       13.95       14.96      9.77 o
  -2  12   4      250.44      270.66     12.32 o
  -1  12   4        5.20        6.37      8.27 o
   0  12   4       87.34       75.62      9.89 o
   1  12   4        5.57        2.11      5.52 o
   2  12   4       70.13       48.26      5.52 o
   3  12   4      575.90      589.79     20.72 o
   4  12   4      341.95      358.19     15.37 o
   5  12   4      312.87      314.22     13.09 o
   6  12   4       24.63       34.59     18.27 o
   7  12   4       18.23       18.25     13.87 o
   8  12   4       15.56       13.10     10.45 o
   9  12   4       93.03       97.24     12.31 o
  10  12   4        7.70        7.31     12.67 o
  11  12   4        0.58        3.83     13.83 o
  12  12   4        2.39        2.67     17.83 o
  13  12   4       17.75       18.25     30.82 o
  -7  13   4       93.75       61.84     15.92 o
  -6  13   4       94.43       78.79     17.24 o
  -5  13   4       64.11       53.41     13.17 o
  -4  13   4       19.85       25.91     12.13 o
  -3  13   4        0.79        0.77     12.27 o
  -2  13   4       38.00       33.45     10.27 o
  -1  13   4      151.23      156.18     14.22 o
   0  13   4        6.21        7.31      8.63 o
   1  13   4       31.25       27.33      8.12 o
   2  13   4      110.07      119.13      8.55 o
   3  13   4       32.44       36.31      7.66 o
   4  13   4        0.87        6.29      8.02 o
   5  13   4       11.25       18.03      7.47 o
   6  13   4      172.75      200.16     21.59 o
   7  13   4       43.87       39.64     15.03 o
   8  13   4        3.13       -3.46     15.77 o
   9  13   4        0.05       -1.52     16.64 o
  10  13   4       44.24       35.07     18.73 o
  11  13   4        8.35      -13.62     27.62 o
  12  13   4        0.12       -3.83     20.89 o
  -6  14   4        0.59       -2.32     22.21 o
  -5  14   4       19.56       21.58     16.89 o
  -4  14   4        1.69        2.50     15.56 o
  -3  14   4       14.41       13.81     14.43 o
  -2  14   4        1.55        4.21     10.93 o
  -1  14   4       23.99       20.95     10.54 o
   0  14   4        4.16        5.56     13.79 o
   1  14   4        2.18        2.50     10.18 o
   2  14   4       51.97       42.68      9.89 o
   3  14   4       19.98       22.77     10.08 o
   4  14   4       88.40       79.12      9.87 o
   5  14   4       30.62       31.85      8.48 o
   6  14   4       11.92       14.62      9.33 o
   7  14   4       67.82       83.28     16.97 o
   8  14   4        0.00        1.92     16.73 o
   9  14   4       32.37       48.27     18.31 o
  10  14   4       13.01       17.31     19.39 o
  11  14   4       28.69       44.68     29.48 o
  -5  15   4       25.97       29.10     16.62 o
  -4  15   4        9.43        4.04     16.35 o
  -3  15   4       25.44       27.93     13.93 o
  -2  15   4        0.47       -3.66     13.85 o
  -1  15   4       24.42       25.06     13.89 o
   0  15   4        8.09        5.17     10.91 o
   1  15   4        0.75       -0.58     10.43 o
   2  15   4      124.42      110.23     12.81 o
   3  15   4        0.00       -5.81     11.35 o
   4  15   4       63.21       64.03      9.77 o
   5  15   4        0.44        4.21     11.12 o
   6  15   4       22.98       16.50     10.43 o
   7  15   4       41.69       32.64     10.19 o
   8  15   4       22.33       34.08     25.42 o
   9  15   4       85.02       95.60     27.93 o
  10  15   4        0.13       -8.08     20.20 o
  -4  16   4       38.93       22.75     16.81 o
  -3  16   4        0.12        0.19     17.52 o
  -2  16   4       10.45        6.94     14.26 o
  -1  16   4       80.27       84.81     13.54 o
   0  16   4       95.54      100.55     14.74 o
   1  16   4        8.52        6.73     12.87 o
   2  16   4       43.37       40.35     13.39 o
   3  16   4        2.19       -1.14     11.94 o
   4  16   4       16.66       12.83     10.27 o
   5  16   4      108.57      107.99     13.33 o
   6  16   4       20.97       14.02     17.45 o
   7  16   4        5.15       11.18     18.27 o
   8  16   4        1.93       12.50     26.97 o
   9  16   4        5.42       -1.92     20.00 o
  -2  17   4       16.01        0.96     17.56 o
  -1  17   4       29.86       28.21     14.58 o
   0  17   4       27.10       21.20     14.04 o
   1  17   4        0.88       -0.39     13.56 o
   2  17   4      110.97      113.16     15.92 o
   3  17   4       22.09       18.59     17.10 o
   4  17   4       50.83       56.30     15.08 o
   5  17   4        0.32        0.77     18.38 o
   6  17   4       19.20       38.42     19.25 o
   7  17   4        3.96        4.45     28.35 o
   8  17   4        0.00        2.67     20.70 o
   1  18   4        0.00        3.25     24.35 o
   2  18   4       41.36       35.56     24.16 o
   3  18   4        2.89       -3.83     19.19 o
   4  18   4       15.59        8.48     18.90 o
   5  18   4        2.55        4.81     20.54 o
   6  18   4        1.81        6.73     20.58 o
  -4 -17   5        9.99        8.23     23.66 o
  -3 -17   5      177.31      198.98     25.43 o
  -2 -17   5       36.10       30.31     22.13 o
  -1 -17   5        1.17       -3.06     23.37 o
   0 -17   5        0.07       13.62     24.16 o
   1 -17   5        0.00        4.45     24.67 o
   2 -17   5        5.31      -21.71     35.41 o
  -8 -16   5       24.42       22.37     17.72 o
  -7 -16   5      108.11      127.15     29.09 o
  -3 -16   5       67.12       78.79     13.79 o
  -2 -16   5       41.99       53.41     11.56 o
  -1 -16   5      166.87      156.86     22.24 o
   0 -16   5       34.14       25.62     20.64 o
   1 -16   5      156.96      193.15     24.68 o
   2 -16   5        8.71       -7.47     32.21 o
   3 -16   5      101.13       90.26     25.30 o
   4 -16   5        4.36      -12.69     24.61 o
  -9 -15   5       23.45       10.99     18.48 o
  -8 -15   5        2.80        7.47     17.43 o
  -7 -15   5       49.15       77.55     20.02 o
  -6 -15   5        9.29       12.31     24.43 o
  -5 -15   5        9.77       30.16     20.41 o
  -4 -15   5        0.47       -6.73     18.63 o
  -3 -15   5       26.09       22.37     17.72 o
  -2 -15   5       28.62       28.21     10.62 o
  -1 -15   5       87.09       90.01     11.85 o
   0 -15   5        7.32        5.56     10.00 o
   1 -15   5      103.65       96.70     19.64 o
   2 -15   5       30.99       42.49     27.85 o
   3 -15   5      171.30      173.26     23.01 o
   4 -15   5       85.26       59.67     21.64 o
   5 -15   5        2.30       -4.62     23.08 o
 -10 -14   5       42.34       25.06     15.83 o
  -9 -14   5        0.00        2.86     16.66 o
  -8 -14   5       10.71        7.85     15.54 o
  -7 -14   5       68.75       74.90     12.96 o
  -6 -14   5       65.74       54.03     16.31 o
  -5 -14   5       41.69       60.53     19.64 o
  -4 -14   5        0.38        4.98     16.91 o
  -3 -14   5       47.06       47.90     15.15 o
  -2 -14   5        1.33        5.17      9.60 o
  -1 -14   5        6.10        6.37      9.04 o
   0 -14   5        1.53        1.52      9.58 o
   1 -14   5      282.80      267.02     14.51 o
   2 -14   5        0.61        3.66     17.74 o
   3 -14   5      391.86      400.73     28.33 o
   4 -14   5        5.02       -1.92     19.42 o
   5 -14   5      141.19      154.43     22.76 o
   6 -14   5       65.08       64.94     32.64 o
 -11 -13   5       18.64       15.73     15.73 o
 -10 -13   5        0.28       -6.73     14.60 o
  -9 -13   5      144.46      152.73     15.08 o
  -8 -13   5        2.43        3.66     12.52 o
  -7 -13   5        2.01       -2.86     13.23 o
  -6 -13   5        0.24       -5.75     10.39 o
  -5 -13   5      115.60      114.34     12.16 o
  -4 -13   5        0.02       -5.36     10.93 o
  -3 -13   5      154.66      151.69     11.97 o
  -2 -13   5        1.79        4.98     11.88 o
  -1 -13   5       80.49       55.19      6.75 o
   0 -13   5       39.63       28.50      9.17 o
   1 -13   5      147.20      167.83      9.69 o
   2 -13   5       10.52       11.53      7.93 o
   3 -13   5       43.15       35.39      8.08 o
   4 -13   5       17.98       14.02     17.66 o
   5 -13   5        5.87        2.50     26.75 o
   6 -13   5        5.25        5.56     20.33 o
   7 -13   5        0.71        1.92     15.00 o
 -11 -12   5        0.02        6.37     17.72 o
 -10 -12   5       14.63       20.45     13.68 o
  -9 -12   5       66.20       72.75     12.77 o
  -8 -12   5       32.46       37.91     13.66 o
  -7 -12   5        2.31       -3.46     10.37 o
  -6 -12   5        1.25        4.81      9.60 o
  -5 -12   5       16.76       14.96     10.52 o
  -4 -12   5       11.39        9.65     10.43 o
  -3 -12   5       76.25       71.34     13.58 o
  -2 -12   5       28.20       31.09     11.60 o
  -1 -12   5        0.14        0.33      2.30 o
   0 -12   5        0.13       -1.92      5.96 o
   1 -12   5        0.30       -0.96      7.54 o
   2 -12   5        6.10       -0.58      9.27 o
   3 -12   5        5.52        2.50      9.21 o
   4 -12   5       46.84       43.76      8.08 o
   5 -12   5       48.39       33.12     17.72 o
   6 -12   5       78.51       71.11     19.41 o
   7 -12   5        2.26        0.58     20.08 o
   8 -12   5        3.39        0.58     20.87 o
 -12 -11   5        1.54        4.81     18.23 o
 -11 -11   5       32.04       30.31     13.91 o
 -10 -11   5       26.28       18.48     12.75 o
  -9 -11   5        6.10        3.83     11.50 o
  -8 -11   5       34.45       37.59     11.06 o
  -7 -11   5      152.88      193.15     13.10 o
  -6 -11   5       12.57       13.10      9.04 o
  -5 -11   5        0.39       -0.96      9.25 o
  -4 -11   5        6.01        9.65      8.69 o
  -3 -11   5       52.76       45.99     12.79 o
  -2 -11   5      359.80      315.85     13.80 o
  -1 -11   5        1.24        5.56      6.73 o
   0 -11   5      127.32      101.19      5.31 o
   1 -11   5      226.08      222.37      8.55 o
   2 -11   5      125.26      132.88      6.54 o
   3 -11   5        5.20        9.83      8.69 o
   4 -11   5        3.12        2.11      9.25 o
   5 -11   5        6.96        4.81      9.60 o
   6 -11   5        4.71        7.85     16.87 o
   7 -11   5       22.78       24.10     18.52 o
   8 -11   5        0.62       -3.66     14.66 o
   9 -11   5        4.99       13.81     23.60 o
 -12 -10   5        0.02       -4.81     14.22 o
 -11 -10   5        5.27        6.37     14.64 o
 -10 -10   5        0.63        5.96     11.92 o
  -9 -10   5        0.30       -0.19     10.89 o
  -8 -10   5       16.24        8.08     10.97 o
  -7 -10   5       60.92       50.41     10.64 o
  -6 -10   5       15.64        9.23      9.44 o
  -5 -10   5        3.84        0.39      7.54 o
  -4 -10   5       38.38       38.26      7.04 o
  -3 -10   5       25.71       18.48      8.12 o
  -2 -10   5        0.16        8.23      9.94 o
  -1 -10   5      907.07      829.77     49.59 o
   0 -10   5      249.41      237.20      8.14 o
   1 -10   5       82.69       73.12      4.87 o
   2 -10   5       28.21       22.21      4.25 o
   3 -10   5       56.82       44.78      3.60 o
   4 -10   5       67.20       67.63     10.04 o
   5 -10   5        9.71        8.08     10.18 o
   6 -10   5       16.38       23.29      8.04 o
   7 -10   5       52.59       55.66     10.77 o
   8 -10   5       32.91       33.60     13.02 o
   9 -10   5        0.30        4.45     20.99 o
  10 -10   5       50.70       52.00     25.01 o
 -12  -9   5        9.70        0.19     19.85 o
 -11  -9   5       21.60       29.25     15.44 o
 -10  -9   5       27.85       36.24     12.69 o
  -9  -9   5        0.15        0.96     11.96 o
  -8  -9   5       64.78       88.15     13.02 o
  -7  -9   5      239.20      225.27     10.83 o
  -6  -9   5        3.46       -0.58      7.54 o
  -5  -9   5       77.05       73.23      8.55 o
  -4  -9   5       35.34       38.26      6.52 o
  -3  -9   5       18.99       24.24      6.13 o
  -2  -9   5       89.54       82.28      7.79 o
  -1  -9   5       68.35       70.41      8.84 o
   0  -9   5      126.52      138.75      6.58 o
   1  -9   5       70.46       81.88      4.68 o
   2  -9   5      149.55      162.92      6.13 o
   3  -9   5       56.81       50.24      3.39 o
   4  -9   5       23.68       24.37      2.59 o
   5  -9   5       20.24       17.31      6.92 o
   6  -9   5       18.17       15.73      9.23 o
   7  -9   5       18.26       17.89     10.45 o
   8  -9   5       24.38       32.97     10.35 o
   9  -9   5        5.77        4.98     11.33 o
  10  -9   5       42.98       37.59     32.31 o
  11  -9   5       21.05       -1.73     25.21 o
 -13  -8   5        0.11       -5.75     14.77 o
 -12  -8   5        7.40        9.65     12.75 o
 -11  -8   5        0.42       -1.73     11.73 o
 -10  -8   5        0.27       -0.19     12.65 o
  -9  -8   5        0.28        5.56      9.42 o
  -8  -8   5       15.80       10.62      6.77 o
  -7  -8   5       69.93       83.02      8.35 o
  -6  -8   5       77.98       63.60      8.41 o
  -5  -8   5       10.41        7.31      6.38 o
  -4  -8   5       16.20       25.91      6.92 o
  -3  -8   5       24.44       27.49      5.52 o
  -2  -8   5       74.84       64.48      9.35 o
  -1  -8   5       82.39       93.45      8.84 o
   0  -8   5      127.95      122.54      5.90 o
   1  -8   5      194.15      179.55      6.25 o
   2  -8   5      112.91      125.76      5.18 o
   3  -8   5      605.34      608.92     15.96 o
   4  -8   5       10.90        5.44      2.98 o
   5  -8   5       71.03       53.86      3.77 o
   6  -8   5       12.38       11.18      7.14 o
   7  -8   5        0.02        0.96      7.93 o
   8  -8   5        1.95        7.70      7.54 o
   9  -8   5       32.36       32.64      8.40 o
  10  -8   5       22.77       31.09     20.72 o
  11  -8   5       21.60       11.54     23.66 o
 -13  -7   5        3.92        4.98     13.62 o
 -12  -7   5        1.56       -1.52     13.39 o
 -11  -7   5        3.36        7.10      8.42 o
 -10  -7   5       32.97       28.07      7.95 o
  -9  -7   5        4.08        7.10      8.63 o
  -8  -7   5       72.68       60.32      7.54 o
  -7  -7   5       31.71       25.91      5.92 o
  -6  -7   5       17.02       12.11      5.79 o
  -5  -7   5        0.05       -1.14      5.92 o
  -4  -7   5      193.93      179.57      6.31 o
  -3  -7   5        0.66       -2.11      4.81 o
  -2  -7   5      126.10      105.35      7.70 o
  -1  -7   5        9.25       12.31      5.54 o
   0  -7   5      132.03      137.04      6.19 o
   1  -7   5      525.12      476.50     11.50 o
   2  -7   5      137.71      126.54      4.41 o
   3  -7   5      202.48      199.81      6.37 o
   4  -7   5      915.57      883.91     23.36 o
   5  -7   5      319.04      304.13     10.03 o
   6  -7   5       95.44       88.43      9.91 o
   7  -7   5        5.68        9.38     10.54 o
   8  -7   5       26.27       29.10      6.58 o
   9  -7   5        2.22        3.06      7.47 o
  10  -7   5        0.09       -3.83     10.73 o
  11  -7   5        8.92       23.83     30.74 o
  12  -7   5        0.36        3.46     25.15 o
 -13  -6   5       24.14       21.71     16.68 o
 -12  -6   5       30.16       35.23     12.35 o
 -11  -6   5       19.77       13.31      9.81 o
 -10  -6   5        0.07        1.52      9.58 o
  -9  -6   5        0.15        1.92      6.54 o
  -8  -6   5        4.76        0.58      5.98 o
  -7  -6   5        6.32        3.83      5.36 o
  -6  -6   5       42.64       38.43      5.15 o
  -5  -6   5       37.90       42.66      4.54 o
  -4  -6   5       62.99       67.42      4.56 o
  -3  -6   5       77.38       73.23      4.50 o
  -2  -6   5      220.83      258.08     10.26 o
  -1  -6   5       32.09       80.51      6.46 o
   0  -6   5       92.53       74.82      4.87 o
   1  -6   5        0.01        0.58      2.27 o
   2  -6   5     1431.68     1509.78     42.12 o
   3  -6   5       55.14       51.61      4.79 o
   4  -6   5      270.64      265.57      7.93 o
   5  -6   5      153.24      154.24      6.25 o
   6  -6   5        5.71        3.96      5.05 o
   7  -6   5      281.37      303.09     12.09 o
   8  -6   5      147.61      152.39      7.87 o
   9  -6   5        3.22        5.75      6.52 o
  10  -6   5       29.78       40.70     10.45 o
  11  -6   5        1.07       -3.06     20.70 o
  12  -6   5       49.77       65.37     32.97 o
 -13  -5   5       76.01       75.62     16.15 o
 -12  -5   5        4.79        1.92      9.23 o
 -11  -5   5       26.05       29.25      9.00 o
 -10  -5   5      142.74      162.48      8.49 o
  -9  -5   5       58.15       68.56      7.12 o
  -8  -5   5      385.81      378.35     11.33 o
  -7  -5   5        3.86        2.86      5.34 o
  -6  -5   5      104.62      102.23      5.33 o
  -5  -5   5       74.81       68.56      5.52 o
  -4  -5   5        0.65        3.83      4.62 o
  -3  -5   5      278.11      301.43      7.06 o
  -2  -5   5        0.50        1.50      3.19 o
  -1  -5   5      108.50      118.75      4.76 o
   0  -5   5       43.56       48.86      4.89 o
   1  -5   5      212.17      226.57     10.03 o
   2  -5   5       69.91       59.46      3.85 o
   3  -5   5       43.14       43.58      3.85 o
   4  -5   5        6.35        5.15      2.75 o
   5  -5   5       42.66       39.56      4.27 o
   6  -5   5       11.68        8.40      3.96 o
   7  -5   5       27.75       22.27      4.72 o
   8  -5   5        3.67        3.83      5.96 o
   9  -5   5        0.51        2.50      6.54 o
  10  -5   5       23.74       14.66      9.77 o
  11  -5   5       10.71        1.92     18.46 o
  12  -5   5        7.61        7.10     21.71 o
  13  -5   5       11.67        4.62     25.40 o
 -13  -4   5        0.01        4.81     12.09 o
 -12  -4   5       39.43       54.86     11.51 o
 -11  -4   5        4.17        4.21      7.47 o
 -10  -4   5        5.33        7.10      6.71 o
  -9  -4   5        3.01        4.21      7.47 o
  -8  -4   5       22.25       25.06      5.42 o
  -7  -4   5        0.83        0.19      5.05 o
  -6  -4   5       28.19       32.17      4.56 o
  -5  -4   5       17.42       12.11      3.67 o
  -4  -4   5      794.42      810.95     17.64 o
  -3  -4   5      273.15      254.68      5.95 o
  -2  -4   5      347.29      347.51      7.11 o
  -1  -4   5      120.14      114.04      4.68 o
   0  -4   5      100.52      116.69      5.59 o
   1  -4   5      506.24      586.05     18.15 o
   2  -4   5       65.28       80.02      4.72 o
   3  -4   5      289.86      299.48      7.25 o
   4  -4   5      135.34      137.56      3.91 o
   5  -4   5        1.83        2.09      3.02 o
   6  -4   5       24.45       16.73      3.81 o
   7  -4   5       60.81       62.50      4.89 o
   8  -4   5       23.06       30.78      4.48 o
   9  -4   5       83.99       81.27      6.75 o
  10  -4   5        0.21        4.81      9.42 o
  11  -4   5       21.39       22.37     16.93 o
  12  -4   5        2.09        0.77     20.31 o
  13  -4   5        5.23        4.21     24.54 o
 -13  -3   5       21.65       22.37     21.90 o
 -12  -3   5       79.42       84.81      8.94 o
 -11  -3   5       99.82      117.03      9.00 o
 -10  -3   5        1.37       -0.39      6.96 o
  -9  -3   5       23.28       14.02      7.27 o
  -8  -3   5       91.30       91.86      5.84 o
  -7  -3   5      207.72      202.95      6.71 o
  -6  -3   5     1360.70     1306.68     31.13 o
  -5  -3   5       25.37       22.75      3.44 o
  -4  -3   5       45.87       37.57      3.13 o
  -3  -3   5        2.26        2.67      2.83 o
  -2  -3   5      256.54      276.46      5.89 o
  -1  -3   5     1147.30     1189.66     28.83 o
   0  -3   5      164.81      156.84      4.68 o
   1  -3   5      350.65      411.09     10.90 o
   2  -3   5     1896.24     2012.66     46.74 o
   3  -3   5       67.38       75.05      3.58 o
   4  -3   5       25.26       22.62      2.69 o
   5  -3   5       31.79       25.01      2.79 o
   6  -3   5        1.07        2.36      3.81 o
   7  -3   5        0.34       -1.47      2.73 o
   8  -3   5       37.89       38.22      4.25 o
   9  -3   5        0.38        0.39      5.03 o
  10  -3   5        1.04        0.00      1.92 o
  11  -3   5        0.10        9.38     15.90 o
  12  -3   5        9.73       21.71     18.87 o
  13  -3   5        4.15        1.37     21.61 o
 -13  -2   5        5.88       -5.96     29.25 o
 -12  -2   5        5.74        1.37      9.27 o
 -11  -2   5      111.67      117.63      8.12 o
 -10  -2   5        0.60       -0.77      7.10 o
  -9  -2   5       46.75       46.74      7.97 o
  -8  -2   5       22.40       21.58      4.77 o
  -7  -2   5      331.96      318.31      8.41 o
  -6  -2   5     1189.79     1243.66     30.36 o
  -5  -2   5      143.31      130.31      5.06 o
  -4  -2   5      131.82      124.76      3.39 o
  -3  -2   5       50.27       57.19      2.75 o
  -2  -2   5      340.98      345.51      7.90 o
  -1  -2   5       52.71       40.46      3.67 o
   0  -2   5     4421.49     4551.42    118.73 o
   1  -2   5      974.95     1331.65     45.07 o
   2  -2   5      227.47      259.75      5.47 o
   3  -2   5      729.22      816.49     21.21 o
   4  -2   5       18.75       19.89      2.23 o
   5  -2   5      109.64      116.30      3.60 o
   6  -2   5       91.72       81.95      3.40 o
   7  -2   5       65.44       61.07      3.13 o
   8  -2   5       76.75       81.77      3.52 o
   9  -2   5        1.59        0.39      3.67 o
  10  -2   5        8.41        9.83     10.18 o
  11  -2   5      111.99      109.36     16.23 o
  12  -2   5       14.35       23.70     24.04 o
  13  -2   5       33.30       17.54     28.12 o
 -13  -1   5        0.29       -3.66     20.45 o
 -12  -1   5        0.01       -7.31     24.98 o
 -11  -1   5       12.54       10.62      8.14 o
 -10  -1   5       30.76       30.31      7.33 o
  -9  -1   5        3.11        0.19      5.25 o
  -8  -1   5       57.53       58.19      5.29 o
  -7  -1   5      109.97      101.12      4.74 o
  -6  -1   5       82.28       70.87      4.91 o
  -5  -1   5      190.32      190.89      6.13 o
  -4  -1   5       46.62       48.01      2.79 o
  -3  -1   5        3.93        4.85      1.82 o
  -2  -1   5      198.29      192.83      4.60 o
  -1  -1   5       45.09       40.24      4.74 o
   0  -1   5        7.72        5.07      2.46 o
   1  -1   5     1130.93     1262.89     26.89 o
   2  -1   5      410.53      508.07     12.11 o
   3  -1   5     1609.13     1748.22     37.73 o
   4  -1   5       88.34       97.79      2.77 o
   5  -1   5      477.52      490.01      9.13 o
   6  -1   5       72.10       67.18      2.48 o
   7  -1   5        7.14        5.50      1.69 o
   8  -1   5        7.54        7.10      1.56 o
   9  -1   5      268.16      262.98     12.14 o
  10  -1   5        0.16       -0.96     11.96 o
  11  -1   5       23.26       18.25     13.98 o
  12  -1   5       12.06       15.19     16.10 o
  13  -1   5       56.88       45.24     18.65 o
  14  -1   5        0.25        7.85     17.10 o
 -13   0   5      123.57      119.15     28.47 o
 -12   0   5        6.75       11.35     11.59 o
 -11   0   5       22.22       19.44      9.06 o
 -10   0   5       26.93       21.33      7.31 o
  -9   0   5        0.78        1.73      4.83 o
  -8   0   5       99.03       97.80      5.48 o
  -7   0   5      251.25      237.10      6.40 o
  -6   0   5       97.03       97.25      3.83 o
  -5   0   5       29.20       29.85      3.04 o
  -4   0   5      504.10      515.56      9.33 o
  -3   0   5        2.75        3.62      1.62 o
  -2   0   5     2031.81     2107.39     54.65 o
  -1   0   5      822.24      794.41     17.68 o
   0   0   5     3386.96     3383.09     84.46 o
   1   0   5       19.47       24.10      2.15 o
   2   0   5      967.33      943.44     19.26 o
   3   0   5       29.44       30.02      1.60 o
   4   0   5        0.54        2.36      1.63 o
   5   0   5        1.78        5.98      1.39 o
   6   0   5       17.56       16.71      3.37 o
   7   0   5       71.89       63.54      5.84 o
   8   0   5      309.35      304.59     10.17 o
   9   0   5       16.94       13.31      7.29 o
  10   0   5        0.11       -3.46      9.58 o
  11   0   5      284.10      297.78     20.11 o
  12   0   5        0.21        1.52     15.13 o
  13   0   5       16.72       14.76     14.60 o
  14   0   5        0.06        2.11     16.77 o
 -12   1   5        6.79        0.77     10.73 o
 -11   1   5       30.86       29.85     10.62 o
 -10   1   5       78.04       69.48      6.71 o
  -9   1   5        2.37       -0.58      5.79 o
  -8   1   5       49.44       34.59      4.41 o
  -7   1   5       54.59       50.03      4.72 o
  -6   1   5      101.27       91.32      3.71 o
  -5   1   5        1.66        1.92      2.88 o
  -4   1   5        5.76        5.17      1.80 o
  -3   1   5        4.08        1.65      2.63 o
  -2   1   5       58.17       56.21      2.63 o
  -1   1   5     3788.98     3988.11     79.74 o
   0   1   5      474.96      494.66     10.87 o
   1   1   5        6.23       11.10      2.05 o
   2   1   5      241.21      244.93      5.06 o
   3   1   5      100.84      107.60      2.42 o
   4   1   5       44.08       42.44      1.35 o
   5   1   5       10.60       10.58      2.46 o
   6   1   5      685.76      646.36     16.11 o
   7   1   5      511.14      476.96     16.14 o
   8   1   5       93.30       85.34      6.65 o
   9   1   5        8.54       13.81      9.58 o
  10   1   5      246.22      254.04     11.93 o
  11   1   5        0.06        0.58     12.17 o
  12   1   5        0.10       -0.77     10.73 o
  13   1   5       12.44        9.38     12.08 o
  14   1   5        5.70        6.73     13.81 o
 -13   2   5        1.21      -36.16     36.16 o
 -12   2   5        0.36       -0.39     13.16 o
 -11   2   5        4.38        0.58     10.04 o
 -10   2   5        9.99        7.70      7.70 o
  -9   2   5      105.63      110.22      5.83 o
  -8   2   5       25.57       22.37      4.47 o
  -7   2   5      194.09      171.09      5.45 o
  -6   2   5       60.05       60.97      4.12 o
  -5   2   5       70.37       67.43      3.42 o
  -4   2   5      386.42      379.77      7.26 o
  -3   2   5       76.27       85.55      3.33 o
  -2   2   5     1103.03     1098.34     24.34 o
  -1   2   5        2.96        1.80      1.76 o
   0   2   5       19.45       20.20      1.50 o
   1   2   5      133.93      133.32      2.85 o
   2   2   5     2659.21     2727.57     56.69 o
   3   2   5     1106.65     1080.06     17.95 o
   4   2   5      173.35      159.83      3.60 o
   5   2   5      119.24      124.47      3.48 o
   6   2   5      233.71      187.86      6.18 o
   7   2   5       27.28       26.18      4.35 o
   8   2   5      108.26       99.17      6.64 o
   9   2   5      944.57      965.25     30.20 o
  10   2   5       24.49       20.95      9.38 o
  11   2   5        0.92       -2.86      9.00 o
  12   2   5       20.70       19.08     12.00 o
  13   2   5       12.70       11.18     11.96 o
  14   2   5        2.30       -2.11     16.00 o
 -12   3   5        0.81       -1.14     13.77 o
 -11   3   5       28.76       29.10     10.62 o
 -10   3   5        1.30        2.67      7.85 o
  -9   3   5        0.01        3.06      5.57 o
  -8   3   5       48.95       53.82      5.29 o
  -7   3   5      458.18      428.56     13.20 o
  -6   3   5      213.31      197.79      6.60 o
  -5   3   5       50.78       58.19      5.08 o
  -4   3   5        0.24        0.54      4.04 o
  -3   3   5      113.20       84.31      3.54 o
  -2   3   5      185.15      210.09      4.74 o
  -1   3   5     1028.31     1024.92     19.12 o
   0   3   5        0.07        0.35      1.33 o
   1   3   5       22.13       21.64      0.87 o
   2   3   5     2183.09     2228.16     39.18 o
   3   3   5      166.49      185.60      3.54 o
   4   3   5       25.30       32.70      1.82 o
   5   3   5        2.92        2.54      0.77 o
   6   3   5      105.46      109.35      4.18 o
   7   3   5       50.38       53.95      4.83 o
   8   3   5       49.99       42.23      5.15 o
   9   3   5       19.56       14.45      6.11 o
  10   3   5       10.49        7.47      9.25 o
  11   3   5       37.73       47.32     10.87 o
  12   3   5       24.22       21.33     10.64 o
  13   3   5       89.50      114.34     19.27 o
  14   3   5        5.85        0.77     27.96 o
 -12   4   5       17.59       22.75     24.62 o
 -11   4   5       65.92       68.56     15.85 o
 -10   4   5       22.47       31.69     10.31 o
  -9   4   5       56.76       58.19      9.94 o
  -8   4   5        1.44       -0.39      6.00 o
  -7   4   5      113.20      133.81      7.06 o
  -6   4   5       41.65       52.54      4.66 o
  -5   4   5        0.62        2.79      3.66 o
  -4   4   5       50.74       60.53      4.54 o
  -3   4   5       27.25       29.35      3.52 o
  -2   4   5       15.88       13.56      2.13 o
  -1   4   5      109.20      120.70      3.04 o
   0   4   5     1048.72     1156.01     18.96 o
   1   4   5       93.77      104.45      2.44 o
   2   4   5      455.16      451.26      7.49 o
   3   4   5      165.76      161.09      3.25 o
   4   4   5        2.00        9.21      1.98 o
   5   4   5      230.15      227.11      4.93 o
   6   4   5      122.62      114.03      4.77 o
   7   4   5      338.38      313.18     11.15 o
   8   4   5      785.11      725.78     22.00 o
   9   4   5       97.57       77.56     12.22 o
  10   4   5        8.29        2.67     18.03 o
  11   4   5       53.25       41.95     14.74 o
  12   4   5        0.00        4.81     16.17 o
  13   4   5      117.05      140.95     20.08 o
  14   4   5        4.02       12.11     19.98 o
 -12   5   5       36.67       -1.52     36.95 o
 -11   5   5       18.10       11.18     13.44 o
 -10   5   5       35.40       31.69     12.17 o
  -9   5   5       14.73       11.92      6.91 o
  -8   5   5       14.09        9.38      7.14 o
  -7   5   5       79.03       74.90      6.00 o
  -6   5   5      140.14      129.30      5.94 o
  -5   5   5       63.75       60.09      3.83 o
  -4   5   5      220.80      239.00      5.91 o
  -3   5   5       31.48       33.29      2.21 o
  -2   5   5       36.64       42.30      2.17 o
  -1   5   5       37.34       42.56      2.32 o
   0   5   5       16.40       17.79      1.39 o
   1   5   5        3.82        3.39      1.67 o
   2   5   5      209.07      227.55      4.10 o
   3   5   5      368.80      400.34      6.14 o
   4   5   5       51.65       53.06      2.34 o
   5   5   5       19.47       21.06      1.78 o
   6   5   5      431.00      456.09      9.78 o
   7   5   5       40.91       34.59      4.48 o
   8   5   5      165.39      146.99      6.04 o
   9   5   5        4.16        0.39      7.93 o
  10   5   5       15.01       13.50      9.08 o
  11   5   5       10.22        1.73     14.66 o
  12   5   5        0.02      -10.00     16.31 o
  13   5   5        2.40       -3.83     17.47 o
  14   5   5       47.14       48.66     28.07 o
 -11   6   5        0.17        1.37     15.06 o
 -10   6   5       32.45       27.49     13.08 o
  -9   6   5       95.70       83.29     11.91 o
  -8   6   5       51.79       48.09      7.50 o
  -7   6   5       14.28        9.38      6.71 o
  -6   6   5       22.54       25.35      5.73 o
  -5   6   5       15.15       15.02      2.77 o
  -4   6   5      308.79      340.96      7.64 o
  -3   6   5       20.59       19.87      3.25 o
  -2   6   5        3.51        4.85      4.16 o
  -1   6   5        0.08       -0.39      1.67 o
   0   6   5      561.29      607.40     10.20 o
   1   6   5       43.19       53.24      2.05 o
   2   6   5       84.13      102.36      2.59 o
   3   6   5       67.02       69.98      2.23 o
   4   6   5      316.67      319.33      5.95 o
   5   6   5        0.00        1.20      3.17 o
   6   6   5       18.15       19.95      2.52 o
   7   6   5      223.85      223.95      5.60 o
   8   6   5        0.39        1.06      5.23 o
   9   6   5       84.87       88.42      9.13 o
  10   6   5        6.33        6.37      9.23 o
  11   6   5       25.92       33.93     15.02 o
  12   6   5       93.67      113.76     17.76 o
  13   6   5        1.26        5.96     25.38 o
  14   6   5        3.94       11.53     19.60 o
 -11   7   5       38.01       26.91     18.69 o
 -10   7   5       31.86       30.31     16.19 o
  -9   7   5       73.45       86.60     17.29 o
  -8   7   5       12.66       16.73     12.71 o
  -7   7   5       41.12       38.60      6.54 o
  -6   7   5        7.84        8.48      5.40 o
  -5   7   5        8.43        5.75      4.79 o
  -4   7   5       10.79       15.19      4.76 o
  -3   7   5       16.45       13.10      4.62 o
  -2   7   5      100.71       90.67      4.93 o
  -1   7   5        2.48        1.23      4.79 o
   0   7   5       29.85       29.75      3.10 o
   1   7   5      143.64      159.84      3.73 o
   2   7   5       81.42       87.16      2.92 o
   3   7   5      224.70      221.72      4.43 o
   4   7   5       41.57       37.61      2.38 o
   5   7   5        3.25        3.42      3.13 o
   6   7   5      116.75       91.02      4.50 o
   7   7   5       34.73       33.22      2.90 o
   8   7   5       83.77       61.88      3.06 o
   9   7   5       48.69       51.82      8.98 o
  10   7   5      129.23      136.70     11.02 o
  11   7   5       10.23       15.19     11.14 o
  12   7   5        5.14        8.08     23.89 o
  13   7   5       14.46       14.96     18.67 o
  14   7   5        3.61        1.37     19.91 o
 -10   8   5       35.61       25.06     15.00 o
  -9   8   5       35.96       32.33     15.61 o
  -8   8   5        7.16        6.52     11.67 o
  -7   8   5        0.47        2.86     12.06 o
  -6   8   5       19.72       14.96      9.44 o
  -5   8   5       15.92       22.10      4.45 o
  -4   8   5      129.48      138.02      6.85 o
  -3   8   5       47.84       47.12      4.58 o
  -2   8   5       27.66       27.49      5.96 o
  -1   8   5      306.79      307.04      8.76 o
   0   8   5       48.02       49.64      3.42 o
   1   8   5       32.44       30.06      2.61 o
   2   8   5        8.11        9.60      3.06 o
   3   8   5      782.38      755.77     15.90 o
   4   8   5        0.75        5.34      3.96 o
   5   8   5        0.26        1.67      3.35 o
   6   8   5        6.73        5.96      3.75 o
   7   8   5      138.03      101.73      4.12 o
   8   8   5        0.80        0.14      1.67 o
   9   8   5      103.07       98.63     11.29 o
  10   8   5        8.42        5.36     10.16 o
  11   8   5       82.67      102.79     12.36 o
  12   8   5        8.50       29.56     23.99 o
  13   8   5        1.87      -10.35     18.46 o
  14   8   5        0.64        6.15     28.50 o
 -10   9   5        0.14        0.39     16.66 o
  -9   9   5       80.52       71.11     15.20 o
  -8   9   5        0.02       -0.58     14.86 o
  -7   9   5      169.28      161.43     13.04 o
  -6   9   5       69.47       64.48     10.70 o
  -5   9   5       78.26       83.79     10.93 o
  -4   9   5        7.12        7.47      3.64 o
  -3   9   5      293.29      301.18      7.21 o
  -2   9   5        5.15        9.06      4.60 o
  -1   9   5      106.17       93.19      5.08 o
   0   9   5        5.43        7.77      4.81 o
   1   9   5        7.39        7.95      2.36 o
   2   9   5      481.14      483.36      9.97 o
   3   9   5       22.46       18.83      3.44 o
   4   9   5       21.99       19.48      3.19 o
   5   9   5       95.39       74.02      4.47 o
   6   9   5      202.93      163.03      6.10 o
   7   9   5        0.36       -1.78      6.11 o
   8   9   5      116.34       88.92      6.37 o
   9   9   5       50.05       52.81     10.08 o
  10   9   5        3.96       10.00     12.09 o
  11   9   5       34.17       39.99     16.48 o
  12   9   5       59.64       73.94     18.37 o
  13   9   5        0.82       18.59     19.25 o
  14   9   5        0.57       -3.66     20.81 o
  -9  10   5        4.43        4.21     16.50 o
  -8  10   5        1.69       -3.25     14.00 o
  -7  10   5      106.01      126.82     18.43 o
  -6  10   5       81.28       77.07     11.93 o
  -5  10   5      380.44      442.91     18.69 o
  -4  10   5       71.23       80.51      9.71 o
  -3  10   5        0.35        0.96      3.66 o
  -2  10   5        4.90        2.86      4.79 o
  -1  10   5      139.29      123.74      5.86 o
   0  10   5      732.02      722.79     23.14 o
   1  10   5      118.56      119.22      3.64 o
   2  10   5       52.53       51.42      3.27 o
   3  10   5      868.58      878.26     18.36 o
   4  10   5        0.82        2.59      4.10 o
   5  10   5      230.01      255.37     14.62 o
   6  10   5      126.76       95.51      7.95 o
   7  10   5       28.99       38.09     12.50 o
   8  10   5        7.77       12.29      7.58 o
   9  10   5        1.21       -0.39     14.31 o
  10  10   5        9.72        8.08     21.92 o
  11  10   5        9.23       12.11     16.89 o
  12  10   5       10.42       16.50     18.59 o
  13  10   5        0.10       -4.98     19.75 o
  -8  11   5       10.08        9.83     16.17 o
  -7  11   5        0.50       -1.73     13.48 o
  -6  11   5      113.12      110.22     13.10 o
  -5  11   5       49.62       62.70     16.25 o
  -4  11   5       24.87       20.20     11.96 o
  -3  11   5       43.20       40.70      9.19 o
  -2  11   5      327.84      345.05      9.80 o
  -1  11   5       44.90       52.01     10.60 o
   0  11   5        1.17       -0.19      4.48 o
   1  11   5      146.33      134.38      4.29 o
   2  11   5       34.10       31.47      4.00 o
   3  11   5        8.42       -4.20      4.20 o
   4  11   5       35.97       26.27      5.32 o
   5  11   5      149.55      140.36      8.02 o
   6  11   5       67.75       90.26     17.93 o
   7  11   5       33.83       38.77     13.46 o
   8  11   5        0.04        3.54      7.77 o
   9  11   5       29.67       29.25     15.60 o
  10  11   5        1.78       -2.86     23.18 o
  11  11   5       19.95       32.17     18.10 o
  12  11   5       27.87       48.66     19.73 o
  13  11   5       56.80       70.63     21.68 o
  -8  12   5       10.25        6.73     19.64 o
  -7  12   5       17.14       18.25     15.52 o
  -6  12   5       80.05       96.70     14.18 o
  -5  12   5       23.42       25.62     13.91 o
  -4  12   5       11.99       19.08     11.16 o
  -3  12   5        6.02        5.75     10.18 o
  -2  12   5        0.54        3.06      9.02 o
  -1  12   5       18.37       19.58     11.65 o
   0  12   5       58.43       67.86      8.01 o
   1  12   5       59.61       64.92      6.11 o
   2  12   5       13.19       20.12      5.57 o
   3  12   5       13.11       14.92      5.46 o
   4  12   5        0.13       -2.75      7.02 o
   5  12   5       15.38       13.64      6.11 o
   6  12   5        3.25       -1.92     12.69 o
   7  12   5        5.81       11.73     14.06 o
   8  12   5       50.19       45.38      8.16 o
   9  12   5      139.60      156.52     18.39 o
  10  12   5       35.50       38.42     24.93 o
  11  12   5       23.73       39.29     19.29 o
  12  12   5       64.59       55.48     21.06 o
  -7  13   5        2.08        5.56     16.68 o
  -6  13   5        0.03        1.37     14.49 o
  -5  13   5        1.51        9.65     13.52 o
  -4  13   5       10.82       16.17     12.15 o
  -3  13   5       62.31       55.87     11.62 o
  -2  13   5       21.61       18.25     10.19 o
  -1  13   5        4.57        6.37     10.21 o
   0  13   5       46.14       53.62     10.97 o
   1  13   5       68.45       67.42      8.88 o
   2  13   5        7.96        4.43      6.83 o
   3  13   5       48.61       52.05      6.89 o
   4  13   5       40.89       42.58      6.37 o
   5  13   5        4.68        0.39      7.70 o
   6  13   5       12.76       17.04      9.33 o
   7  13   5        1.33       -2.86     20.70 o
   8  13   5        0.93       -6.44     12.73 o
   9  13   5        0.00        7.10     17.51 o
  10  13   5        7.82        6.73     26.33 o
  11  13   5       73.48       79.52     20.77 o
  12  13   5        3.12       14.66     21.34 o
  -6  14   5       15.64        1.92     16.35 o
  -5  14   5        1.84        1.73     16.77 o
  -4  14   5        5.00       15.94     13.62 o
  -3  14   5       80.11       94.52     18.06 o
  -2  14   5       75.04       92.64     12.02 o
  -1  14   5       37.01       36.24     10.52 o
   0  14   5       11.69        7.47      9.77 o
   1  14   5        0.29       -1.92     12.89 o
   2  14   5        4.54        5.27      7.47 o
   3  14   5        0.00        4.45     11.22 o
   4  14   5       55.85       53.57      8.22 o
   5  14   5       64.93       69.44      8.12 o
   6  14   5       78.97       68.63      8.33 o
   7  14   5        0.59        2.88      7.62 o
   8  14   5       20.47       25.64     10.27 o
   9  14   5       10.05       -0.58     17.78 o
  10  14   5        5.25       12.90     19.02 o
  11  14   5        5.14        4.81     20.97 o
  -5  15   5       33.38       13.10     23.49 o
  -4  15   5       56.52       51.61     18.33 o
  -3  15   5       19.20       17.31     13.62 o
  -2  15   5        6.53        7.85     12.67 o
  -1  15   5        0.51        0.96     13.91 o
   0  15   5       26.06       42.66     13.23 o
   1  15   5        7.19        6.52     10.19 o
   2  15   5        1.22        0.39      9.67 o
   3  15   5      126.68      114.40      9.54 o
   4  15   5       24.66       23.99      7.75 o
   5  15   5        1.14        7.99     12.92 o
   6  15   5        0.13       -1.82     10.72 o
   7  15   5       13.20       11.73     11.31 o
   8  15   5        8.72        8.77     11.55 o
   9  15   5       29.78       26.91     19.56 o
  10  15   5        1.21       10.99     20.41 o
  -3  16   5        9.40       13.10     15.56 o
  -2  16   5        0.39       -4.62     14.60 o
  -1  16   5       93.60       83.79     15.48 o
   0  16   5       29.85       24.66     13.91 o
   1  16   5      116.75      108.78     13.89 o
   2  16   5       69.31       58.40     12.50 o
   3  16   5      116.49      110.84     10.60 o
   4  16   5       65.67       54.82     14.20 o
   5  16   5        8.65       22.04     13.79 o
   6  16   5        5.78       13.71     12.75 o
   7  16   5        3.02       -2.02     14.06 o
   8  16   5        0.02        4.98     19.19 o
   9  16   5        8.66        9.23     20.56 o
  -1  17   5        7.42        7.31     14.41 o
   0  17   5        2.20        3.06     14.35 o
   1  17   5      155.51      144.60     23.35 o
   2  17   5        0.02        5.17     20.76 o
   3  17   5       66.20       58.19     27.51 o
   4  17   5       14.18       20.72     13.25 o
   5  17   5        6.00        9.46     15.69 o
   6  17   5       13.57       14.68     18.90 o
   7  17   5      105.55      106.53     16.79 o
   8  17   5        0.06        1.52     20.85 o
   2  18   5       13.54        9.23     22.66 o
   3  18   5       57.85       40.70     20.00 o
   5  18   5        4.53        6.52     20.18 o
  -4 -17   6        9.37        5.17     15.13 o
  -3 -17   6        7.44       15.40     23.52 o
  -2 -17   6       14.04       24.10     24.79 o
  -1 -17   6        1.48        0.39     24.96 o
   0 -17   6        0.69        3.25     25.10 o
   1 -17   6       21.80       13.10     25.81 o
  -7 -16   6       66.04       50.41     20.87 o
  -3 -16   6       54.12       39.12     12.65 o
  -2 -16   6      170.19      140.63     16.12 o
  -1 -16   6        4.54        3.06     20.12 o
   0 -16   6       61.94      102.79     32.06 o
   1 -16   6       30.61       25.91     23.43 o
   2 -16   6        1.46       10.18     23.79 o
   3 -16   6       12.32       18.11     24.67 o
  -8 -15   6       71.06       55.26     15.67 o
  -7 -15   6      183.28      193.92     23.56 o
  -6 -15   6       70.82       84.56     19.89 o
  -5 -15   6       11.45       10.81     24.06 o
  -4 -15   6        5.86        3.06     18.94 o
  -3 -15   6       43.94       33.93     19.23 o
  -2 -15   6        0.43       -0.58     11.20 o
  -1 -15   6        7.27        8.08     10.81 o
   0 -15   6       43.15       48.85     11.06 o
   1 -15   6        3.04       -4.21     19.35 o
   2 -15   6        3.74        5.36     20.76 o
   3 -15   6        8.59        5.17     30.72 o
   4 -15   6        0.09       -3.06     22.25 o
   5 -15   6        0.00       -7.70     23.85 o
  -9 -14   6       75.83       94.52     15.90 o
  -8 -14   6       12.17        4.98     16.35 o
  -7 -14   6        1.38        4.45     15.19 o
  -6 -14   6       36.55       35.73     17.58 o
  -5 -14   6        2.90        6.52     21.52 o
  -4 -14   6        5.49        8.48     19.46 o
  -3 -14   6       28.13       33.45     16.68 o
  -2 -14   6        0.02       -0.96     12.15 o
  -1 -14   6        0.67        0.77      9.77 o
   0 -14   6       44.85       52.20     12.23 o
   1 -14   6       17.21       11.53     14.04 o
   2 -14   6      124.13       77.81     10.27 o
   3 -14   6        4.33        2.86     26.23 o
   4 -14   6       28.72       13.31     20.02 o
   5 -14   6        0.79      -17.54     30.20 o
   6 -14   6       61.43       59.03     24.51 o
 -10 -13   6       24.80       23.43     15.04 o
  -9 -13   6       71.08       77.07     14.62 o
  -8 -13   6        4.19        7.31     15.60 o
  -7 -13   6        7.16        2.50     14.26 o
  -6 -13   6        5.27        5.56     13.27 o
  -5 -13   6        0.72       -2.32     13.71 o
  -4 -13   6       50.08       43.22     12.58 o
  -3 -13   6        0.07       -3.06     10.52 o
  -2 -13   6        0.84        0.77      9.19 o
  -1 -13   6       38.28       34.08      8.14 o
   0 -13   6      119.05       95.07      9.73 o
   1 -13   6       75.56       86.60     10.58 o
   2 -13   6       22.34       21.58     11.22 o
   3 -13   6        7.12        5.56      8.82 o
   4 -13   6        0.38        2.50     17.68 o
   5 -13   6       42.83       54.86     19.93 o
   6 -13   6       12.93        3.25     20.50 o
   7 -13   6        8.41       11.18     22.91 o
 -11 -12   6       13.57       15.94     14.84 o
 -10 -12   6       21.56       25.06     14.02 o
  -9 -12   6       39.81       48.28     16.19 o
  -8 -12   6       69.71       93.18     12.58 o
  -7 -12   6       14.48        8.23     15.77 o
  -6 -12   6        0.09       -5.36      9.96 o
  -5 -12   6        5.96        7.31      9.44 o
  -4 -12   6       44.86       49.24     11.86 o
  -3 -12   6       20.84       25.19     14.49 o
  -2 -12   6        4.38        5.36      9.00 o
  -1 -12   6        0.52        2.42      5.63 o
   0 -12   6       31.22       25.23      6.15 o
   1 -12   6       22.00       35.23      9.21 o
   2 -12   6      124.30      126.52      9.67 o
   3 -12   6      124.42      142.60     11.60 o
   4 -12   6        0.10       -3.06      8.42 o
   5 -12   6       17.43       12.90     25.00 o
   6 -12   6        2.50       -1.14     18.92 o
   7 -12   6       21.37       24.24     29.08 o
   8 -12   6       54.95       31.70     15.01 o
 -11 -11   6        8.61       12.31     14.02 o
 -10 -11   6      211.05      256.21     18.64 o
  -9 -11   6       22.35       20.95     12.31 o
  -8 -11   6      110.77      131.56     13.68 o
  -7 -11   6       99.42      103.06     10.99 o
  -6 -11   6       21.99       14.76     10.99 o
  -5 -11   6        0.12       -4.45      8.88 o
  -4 -11   6        5.94        9.65     10.77 o
  -3 -11   6       29.73       18.48     13.71 o
  -2 -11   6       51.21       64.71     12.27 o
  -1 -11   6        3.56        5.88      6.25 o
   0 -11   6      295.66      316.61     10.60 o
   1 -11   6       21.49       12.73      4.66 o
   2 -11   6        0.09       -1.08      4.85 o
   3 -11   6       25.63       23.29      9.64 o
   4 -11   6       14.08       14.45      8.12 o
   5 -11   6       11.16        6.15      8.46 o
   6 -11   6        7.64       14.02      9.04 o
   7 -11   6        7.03        3.46     18.81 o
   8 -11   6       26.35       35.73     13.60 o
   9 -11   6       47.00       47.70     24.91 o
 -12 -10   6        7.81        7.85     13.44 o
 -11 -10   6        9.25        8.63     14.60 o
 -10 -10   6       14.09       23.70     12.56 o
  -9 -10   6       25.36       34.08     11.33 o
  -8 -10   6        7.49       16.41     10.45 o
  -7 -10   6       61.04       60.74      9.73 o
  -6 -10   6        0.93       -2.67      9.98 o
  -5 -10   6        0.29        0.19      9.35 o
  -4 -10   6      130.63      141.29      8.91 o
  -3 -10   6      120.21      118.26     10.85 o
  -2 -10   6      702.91      664.22     27.89 o
  -1 -10   6      173.80      163.91      9.58 o
   0 -10   6       11.28       12.04      5.46 o
   1 -10   6      115.91      118.88      6.02 o
   2 -10   6       25.31       22.91      5.07 o
   3 -10   6      196.25      178.20      7.39 o
   4 -10   6       96.99      117.03     10.19 o
   5 -10   6      109.94       94.80      8.90 o
   6 -10   6       74.04       78.06     10.29 o
   7 -10   6       13.08       14.66      9.44 o
   8 -10   6        1.29       -2.32     14.31 o
   9 -10   6        0.32        7.70     22.31 o
  10 -10   6        4.95       17.31     24.81 o
 -12  -9   6        3.63        3.83     16.87 o
 -11  -9   6       11.06       11.73     15.58 o
 -10  -9   6        0.10        3.06     11.29 o
  -9  -9   6        5.70       11.73     10.35 o
  -8  -9   6       16.54       19.58     11.18 o
  -7  -9   6        1.20       -0.19      8.77 o
  -6  -9   6      281.21      287.36     13.65 o
  -5  -9   6       31.19       22.10      7.31 o
  -4  -9   6      109.11      106.19      8.86 o
  -3  -9   6      126.33      138.66     10.45 o
  -2  -9   6       54.10       79.04     11.60 o
  -1  -9   6      269.32      251.42     12.32 o
   0  -9   6       93.75       93.49      5.86 o
   1  -9   6      282.38      302.65      8.93 o
   2  -9   6       25.56       30.70      4.72 o
   3  -9   6       48.68       46.24      4.60 o
   4  -9   6        8.88        9.11      4.14 o
   5  -9   6        0.65        1.73      8.28 o
   6  -9   6       50.79       52.20     12.02 o
   7  -9   6        1.23        5.56     10.93 o
   8  -9   6       12.15       20.20      7.85 o
   9  -9   6       57.80       64.71     28.77 o
  10  -9   6        1.53       -1.14     22.56 o
 -12  -8   6        0.08        2.32     13.12 o
 -11  -8   6       10.18       18.25     14.80 o
 -10  -8   6        2.23       -1.52      9.17 o
  -9  -8   6       99.75       97.80     10.70 o
  -8  -8   6       47.04       36.89      8.08 o
  -7  -8   6      588.10      594.41     16.91 o
  -6  -8   6      182.24      171.08      7.62 o
  -5  -8   6     1092.22     1104.92     35.07 o
  -4  -8   6        8.01        4.81      7.29 o
  -3  -8   6        7.72        7.70      8.08 o
  -2  -8   6       67.97       76.83      8.28 o
  -1  -8   6      210.81      212.96     12.14 o
   0  -8   6      987.81     1098.25     36.27 o
   1  -8   6      321.24      333.79      9.51 o
   2  -8   6        0.19       -2.58      4.52 o
   3  -8   6       70.91       64.36      4.79 o
   4  -8   6        6.81        7.43      3.73 o
   5  -8   6      169.50      161.78      9.52 o
   6  -8   6      335.51      371.30     15.51 o
   7  -8   6       32.40       35.56      9.60 o
   8  -8   6       84.23       73.23      8.31 o
   9  -8   6      102.82       92.37     11.47 o
  10  -8   6       43.14       34.74     21.59 o
  11  -8   6       59.27       64.03     34.62 o
 -13  -7   6       16.40       24.24     22.25 o
 -12  -7   6       16.13       11.18     10.19 o
 -11  -7   6        0.29       -0.39      9.08 o
 -10  -7   6        1.11        4.98     10.35 o
  -9  -7   6        0.05        0.00      1.92 o
  -8  -7   6      296.33      310.38     11.74 o
  -7  -7   6      287.17      262.08      8.53 o
  -6  -7   6      492.69      477.60     13.34 o
  -5  -7   6        9.72        9.23      5.23 o
  -4  -7   6       41.96       43.22      5.65 o
  -3  -7   6       54.84       59.25      4.91 o
  -2  -7   6        9.03        8.48      8.88 o
  -1  -7   6        9.26        8.48      9.04 o
   0  -7   6      829.36      854.75     23.57 o
   1  -7   6      181.91      194.31      6.40 o
   2  -7   6      313.73      288.09      7.47 o
   3  -7   6      831.50      874.32     27.09 o
   4  -7   6      205.33      175.67      5.72 o
   5  -7   6      162.18      155.84      6.48 o
   6  -7   6       52.81       51.61      7.77 o
   7  -7   6      164.11      178.03     11.10 o
   8  -7   6      253.62      260.70     11.64 o
   9  -7   6      219.11      221.93     13.64 o
  10  -7   6       87.83       73.94     11.93 o
  11  -7   6        1.15        0.00      1.92 o
 -13  -6   6        5.94       -5.56     25.17 o
 -12  -6   6        6.96        5.56      9.42 o
 -11  -6   6       17.91       11.35      8.69 o
 -10  -6   6        0.07        4.04      8.25 o
  -9  -6   6       85.16       78.79     10.35 o
  -8  -6   6        0.46        3.83      7.10 o
  -7  -6   6       32.47       41.05      6.04 o
  -6  -6   6        6.25        3.06      5.57 o
  -5  -6   6      312.05      308.50      9.74 o
  -4  -6   6       10.04       11.92      5.56 o
  -3  -6   6        2.52       -0.96      4.04 o
  -2  -6   6       32.73       26.47      6.13 o
  -1  -6   6      567.84      575.88     19.98 o
   0  -6   6      293.31      335.45     10.36 o
   1  -6   6       14.37       13.50      4.41 o
   2  -6   6       12.64       13.81      5.77 o
   3  -6   6      172.59      190.49      7.66 o
   4  -6   6       99.71      102.23      6.73 o
   5  -6   6        4.94        2.50      5.56 o
   6  -6   6      127.76      116.16      5.59 o
   7  -6   6      266.33      282.20     12.12 o
   8  -6   6      155.38      169.26      8.29 o
   9  -6   6        4.77       10.99      9.46 o
  10  -6   6      167.44      184.77     12.45 o
  11  -6   6        2.65        1.37     12.73 o
  12  -6   6      256.91      262.94     27.90 o
 -13  -5   6       38.77       23.43     23.50 o
 -12  -5   6       18.32       17.66     11.88 o
 -11  -5   6        0.76        4.62      9.60 o
 -10  -5   6        0.04        0.19      9.54 o
  -9  -5   6       20.15       19.21      6.69 o
  -8  -5   6       14.28       15.40      5.98 o
  -7  -5   6        0.00        1.73      5.96 o
  -6  -5   6        6.02        4.62      5.96 o
  -5  -5   6      159.70      158.64      6.29 o
  -4  -5   6      172.14      180.68      5.96 o
  -3  -5   6       44.19       49.05      4.47 o
  -2  -5   6       72.35       89.22      7.08 o
  -1  -5   6        8.15        7.29      4.96 o
   0  -5   6        0.14       -3.10      4.35 o
   1  -5   6     1239.88     1286.09     37.88 o
   2  -5   6       23.47       21.96      3.91 o
   3  -5   6       14.85       16.41      4.04 o
   4  -5   6        0.14        1.52      4.43 o
   5  -5   6      196.10      171.92      5.98 o
   6  -5   6        0.42       -1.27      4.50 o
   7  -5   6      177.95      152.57      7.66 o
   8  -5   6        1.04        4.98      5.38 o
   9  -5   6        9.64       10.00      6.75 o
  10  -5   6       93.62       91.31     10.87 o
  11  -5   6        1.36       -1.73     13.48 o
  12  -5   6        6.37       -2.50     21.75 o
 -13  -4   6        9.44       11.92     22.69 o
 -12  -4   6        0.09       -1.92     12.50 o
 -11  -4   6       26.42       25.91      7.91 o
 -10  -4   6       49.96       47.90      7.29 o
  -9  -4   6       42.85       43.39      7.87 o
  -8  -4   6        3.61       17.08      7.68 o
  -7  -4   6      285.95      266.60      8.60 o
  -6  -4   6        0.00       -1.92      4.23 o
  -5  -4   6       41.20       42.31      5.23 o
  -4  -4   6      381.25      370.91      9.63 o
  -3  -4   6      535.95      543.71     12.94 o
  -2  -4   6        2.10        6.40      4.20 o
  -1  -4   6      189.22      189.93      5.45 o
   0  -4   6       74.21       85.24      4.20 o
   1  -4   6       24.92       25.07      5.13 o
   2  -4   6      104.93      112.30      5.30 o
   3  -4   6      193.37      177.41      5.08 o
   4  -4   6      186.62      181.05      5.60 o
   5  -4   6       20.10       21.26      4.62 o
   6  -4   6       14.98       18.75      4.04 o
   7  -4   6        1.18        2.86      5.00 o
   8  -4   6      277.94      253.17      7.95 o
   9  -4   6       69.45       64.48      5.11 o
  10  -4   6       27.56       24.37     10.00 o
  11  -4   6        6.55        4.21     13.04 o
  12  -4   6        1.88       -6.52     20.31 o
  13  -4   6        2.61       -0.19     24.33 o
 -13  -3   6        8.84        5.56     21.90 o
 -12  -3   6       16.53        9.83     12.35 o
 -11  -3   6      104.76      100.28     10.27 o
 -10  -3   6        0.78       -1.37      8.30 o
  -9  -3   6      142.66      121.58      7.64 o
  -8  -3   6       88.42       88.43      5.73 o
  -7  -3   6        3.00        3.06      4.79 o
  -6  -3   6      393.54      376.79      9.70 o
  -5  -3   6       10.85       13.31      4.25 o
  -4  -3   6      208.23      193.59      5.80 o
  -3  -3   6       27.10       25.54      2.86 o
  -2  -3   6        1.44        2.46      4.25 o
  -1  -3   6        0.06       -1.56      4.89 o
   0  -3   6      217.66      217.52      5.76 o
   1  -3   6        2.52       11.96      3.98 o
   2  -3   6      629.80      602.48     14.32 o
   3  -3   6        3.64        2.32      3.15 o
   4  -3   6       38.66       37.86      3.48 o
   5  -3   6        2.77        2.54      3.42 o
   6  -3   6      498.08      480.35     10.49 o
   7  -3   6       38.48       31.09      3.81 o
   8  -3   6      116.27      109.94      6.11 o
   9  -3   6        0.63        0.58      8.30 o
  10  -3   6        6.80       14.45     10.97 o
  11  -3   6        1.19        9.23     10.79 o
  12  -3   6       80.94      106.47     20.04 o
  13  -3   6        1.31        6.15     22.71 o
 -13  -2   6       32.37       32.48     21.51 o
 -12  -2   6       21.58       15.40     14.58 o
 -11  -2   6        3.83        6.37     11.35 o
 -10  -2   6        6.05        5.17      6.75 o
  -9  -2   6       59.88       48.28      5.98 o
  -8  -2   6       74.48       73.00      5.44 o
  -7  -2   6      339.39      371.34     10.17 o
  -6  -2   6       14.59       14.76      4.79 o
  -5  -2   6     1045.99     1069.64     28.16 o
  -4  -2   6      157.06      155.57      5.20 o
  -3  -2   6      192.60      194.32      4.74 o
  -2  -2   6        0.61       -1.20      4.04 o
  -1  -2   6        0.26        1.92      4.70 o
   0  -2   6     4026.31     4287.49    100.04 o
   1  -2   6       77.86       81.53      4.76 o
   2  -2   6       22.73       31.84      2.65 o
   3  -2   6      140.55      144.36      4.58 o
   4  -2   6       34.96       46.53      3.21 o
   5  -2   6        5.54        6.58      3.02 o
   6  -2   6      313.24      317.09      7.48 o
   7  -2   6       28.88       24.10      3.13 o
   8  -2   6       35.50       27.93      3.66 o
   9  -2   6       70.51       76.10      8.47 o
  10  -2   6        1.52        2.32      8.88 o
  11  -2   6       35.05       39.81     10.50 o
  12  -2   6       12.29       14.24     16.95 o
  13  -2   6       22.25       14.02     19.95 o
 -13  -1   6        2.64       -2.11     29.27 o
 -12  -1   6      138.21      141.28     18.80 o
 -11  -1   6       29.96       39.47     11.67 o
 -10  -1   6        2.35        4.98      8.42 o
  -9  -1   6        7.87        5.96      6.37 o
  -8  -1   6       61.87       60.32      5.17 o
  -7  -1   6      343.24      326.78     10.03 o
  -6  -1   6      725.51      706.55     17.71 o
  -5  -1   6      137.74      143.62      4.99 o
  -4  -1   6       31.74       31.24      2.65 o
  -3  -1   6        2.01        5.21      3.42 o
  -2  -1   6      456.33      446.53     10.39 o
  -1  -1   6     2454.72     2693.33     77.72 o
   0  -1   6      864.59      953.35     22.37 o
   1  -1   6     3968.62     4467.73    108.03 o
   2  -1   6      638.71      696.20     12.99 o
   3  -1   6      566.15      660.95     12.28 o
   4  -1   6        6.82        7.27      2.21 o
   5  -1   6       14.92       18.06      2.17 o
   6  -1   6       55.40       45.46      2.79 o
   7  -1   6       35.94       33.60      1.92 o
   8  -1   6      352.97      348.71     13.47 o
   9  -1   6       71.43       74.90      8.16 o
  10  -1   6       77.53       70.63      9.33 o
  11  -1   6       58.48       71.34     10.54 o
  12  -1   6       14.18       13.50     16.21 o
  13  -1   6       26.64       36.39     24.78 o
  14  -1   6       21.62       35.73     17.74 o
 -13   0   6        2.44        0.77     20.31 o
 -12   0   6       59.80       53.62     18.88 o
 -11   0   6      144.79      173.25     17.16 o
 -10   0   6      141.31      165.67     11.43 o
  -9   0   6        2.23        2.86      5.96 o
  -8   0   6       89.09       94.26      5.92 o
  -7   0   6      158.46      144.62      6.00 o
  -6   0   6      379.56      378.93      9.18 o
  -5   0   6      183.72      168.22      4.68 o
  -4   0   6        3.93        2.65      1.88 o
  -3   0   6       97.40       92.16      3.75 o
  -2   0   6     1932.87     1966.59     50.18 o
  -1   0   6      338.08      326.17      7.05 o
   0   0   6       90.72      108.09      3.73 o
   1   0   6       58.31       54.10      3.10 o
   2   0   6      660.39      705.90     12.28 o
   3   0   6      168.31      171.26      3.71 o
   4   0   6        5.94        2.38      2.03 o
   5   0   6       33.73       35.30      2.36 o
   6   0   6        5.37        7.31      1.33 o
   7   0   6        1.45       -1.96      4.50 o
   8   0   6      116.22      113.17      7.39 o
   9   0   6        0.03        0.00      1.92 o
  10   0   6        4.66        9.65      8.27 o
  11   0   6        0.78        0.58     11.00 o
  12   0   6       17.07        7.85     20.91 o
  13   0   6        9.01       -0.77     16.48 o
  14   0   6       54.74       67.42     15.48 o
 -12   1   6       19.19       22.50     18.03 o
 -11   1   6        3.38        1.37     10.83 o
 -10   1   6        3.03        3.25      9.19 o
  -9   1   6       11.51       12.69     10.18 o
  -8   1   6       67.38       48.47      4.25 o
  -7   1   6      213.52      198.23      6.25 o
  -6   1   6       15.31       14.96      3.21 o
  -5   1   6       41.32       37.59      2.56 o
  -4   1   6        5.52       11.06      3.96 o
  -3   1   6     1334.82     1367.28     25.51 o
  -2   1   6        6.89        4.72      3.77 o
  -1   1   6      446.74      472.21     10.72 o
   0   1   6     1801.25     1868.64     37.84 o
   1   1   6      170.82      189.63      4.56 o
   2   1   6      110.44      129.24      3.10 o
   3   1   6      148.72      162.74      3.98 o
   4   1   6        1.87        3.71      1.47 o
   5   1   6      240.97      225.78      6.01 o
   6   1   6      104.60       85.14      4.39 o
   7   1   6        4.07        1.52      4.58 o
   8   1   6      299.75      291.65      9.95 o
   9   1   6       91.91       90.26      7.64 o
  10   1   6        3.39       -3.25      9.60 o
  11   1   6        2.72        2.11      9.44 o
  12   1   6       16.46       21.96     20.41 o
  13   1   6        3.15       -0.19     12.46 o
  14   1   6       17.93       22.10     16.56 o
 -12   2   6       73.53       67.63     20.99 o
 -11   2   6        0.04       -4.04     10.37 o
 -10   2   6       85.19       91.58      9.02 o
  -9   2   6       34.56       39.12      7.47 o
  -8   2   6       16.72       19.21      6.56 o
  -7   2   6      180.79      173.65      6.58 o
  -6   2   6      120.00      112.89      4.12 o
  -5   2   6      237.77      253.18      7.95 o
  -4   2   6        5.78        4.20      3.87 o
  -3   2   6      126.06      121.43      3.67 o
  -2   2   6      390.12      360.52      8.09 o
  -1   2   6        0.46       -1.45      2.59 o
   0   2   6      230.49      234.75      4.64 o
   1   2   6      181.53      204.94      4.10 o
   2   2   6       58.46       60.31      2.50 o
   3   2   6      298.93      298.74      5.74 o
   4   2   6      424.71      456.40      7.42 o
   5   2   6        6.29       10.37      2.50 o
   6   2   6       38.99       35.47      3.67 o
   7   2   6      676.15      659.77     17.50 o
   8   2   6        4.31        4.43      4.98 o
   9   2   6      188.13      199.00     10.18 o
  10   2   6        5.36        9.23      7.93 o
  11   2   6        2.80        5.96     10.97 o
  12   2   6        3.11        4.04     10.60 o
  13   2   6       32.71       29.85     11.98 o
  14   2   6       10.42       10.35     20.18 o
 -12   3   6       13.56       14.24     17.16 o
 -11   3   6        7.50        3.46     10.56 o
 -10   3   6        0.28       -2.11      8.48 o
  -9   3   6       20.83       10.81      8.65 o
  -8   3   6        1.44        0.58      6.96 o
  -7   3   6       13.54        7.31      4.06 o
  -6   3   6       25.60       30.78      3.23 o
  -5   3   6       79.70       63.60      3.77 o
  -4   3   6      113.07      120.78      4.81 o
  -3   3   6      523.82      571.72     12.35 o
  -2   3   6       10.14        6.91      2.48 o
  -1   3   6      140.14      146.70      3.40 o
   0   3   6      512.80      526.25      8.71 o
   1   3   6        3.97        1.98      1.43 o
   2   3   6     1038.01     1022.98     21.49 o
   3   3   6        1.09        2.03      1.88 o
   4   3   6       16.08       13.29      1.49 o
   5   3   6        6.39        6.27      1.43 o
   6   3   6       19.19       15.48      3.08 o
   7   3   6      197.74      181.62      6.19 o
   8   3   6      232.20      231.14      9.28 o
   9   3   6        0.13        0.96      6.56 o
  10   3   6       55.95       55.87      8.71 o
  11   3   6      111.48       97.51      9.58 o
  12   3   6        3.51        0.77     10.16 o
  13   3   6       36.85       64.26     19.35 o
  14   3   6       15.45       30.62     20.41 o
 -12   4   6        3.35        4.21     23.23 o
 -11   4   6       84.36      115.53     17.58 o
 -10   4   6        0.53        4.81     11.12 o
  -9   4   6       13.09       12.69      7.52 o
  -8   4   6      154.05      144.94      8.02 o
  -7   4   6        0.72        3.06      5.96 o
  -6   4   6      469.25      495.94     12.36 o
  -5   4   6        2.16        5.75      4.60 o
  -4   4   6       32.06       37.74      4.60 o
  -3   4   6        1.72        4.47      3.96 o
  -2   4   6       41.86       43.16      2.69 o
  -1   4   6      241.46      251.69      5.08 o
   0   4   6       30.99       32.01      1.62 o
   1   4   6        0.88        1.08      1.50 o
   2   4   6      558.96      597.00     12.93 o
   3   4   6       62.79       68.46      2.75 o
   4   4   6       19.27       23.62      1.43 o
   5   4   6      105.07      121.39      4.21 o
   6   4   6       54.58       50.78      3.58 o
   7   4   6      206.45      196.80      6.19 o
   8   4   6      219.92      207.14      7.27 o
   9   4   6      110.53       83.29      9.11 o
  10   4   6        7.07        4.98     13.25 o
  11   4   6        5.22       11.73     15.02 o
  12   4   6        0.00       -1.92     23.47 o
  13   4   6        2.70       22.37     26.37 o
  14   4   6        6.44       14.24     28.46 o
 -11   5   6       15.47       19.08     17.58 o
 -10   5   6       10.60       11.18     12.69 o
  -9   5   6        0.47        0.58      8.69 o
  -8   5   6       16.38       16.41      6.96 o
  -7   5   6        1.61       -1.37      7.33 o
  -6   5   6        0.65        4.04      5.40 o
  -5   5   6       18.41       13.00      3.89 o
  -4   5   6       15.24       13.33      3.12 o
  -3   5   6        0.01        0.66      3.00 o
  -2   5   6       57.43       61.55      2.81 o
  -1   5   6        1.04        2.61      2.32 o
   0   5   6        2.37        0.19      1.58 o
   1   5   6      181.94      211.96      4.56 o
   2   5   6       63.10       87.80      2.54 o
   3   5   6        5.05        3.75      2.48 o
   4   5   6      104.83      120.07      2.96 o
   5   5   6      141.62      150.40      3.91 o
   6   5   6        9.24       10.27      2.15 o
   7   5   6       17.96       15.27      5.07 o
   8   5   6       58.56       53.68      7.54 o
   9   5   6        8.66        9.83      8.42 o
  10   5   6       15.05       14.76     13.64 o
  11   5   6       31.35       46.18     15.63 o
  12   5   6       20.50       21.58     16.89 o
  13   5   6        7.06        6.15     18.65 o
  14   5   6        0.00       -4.81     20.00 o
 -11   6   6        3.57        4.98     18.46 o
 -10   6   6      126.12      105.05     14.51 o
  -9   6   6       43.42       46.37     12.08 o
  -8   6   6       46.03       28.81      6.69 o
  -7   6   6       13.06       10.18      6.10 o
  -6   6   6       13.59       16.73      6.13 o
  -5   6   6      166.26      165.01      5.54 o
  -4   6   6      476.09      494.84     10.28 o
  -3   6   6        1.79        1.35      1.50 o
  -2   6   6      310.28      302.53      7.83 o
  -1   6   6        0.61        1.49      2.13 o
   0   6   6      101.63       99.32      2.63 o
   1   6   6      578.50      552.37     10.35 o
   2   6   6       17.69       19.98      1.84 o
   3   6   6     1179.35     1218.56     20.27 o
   4   6   6      205.47      210.63      4.14 o
   5   6   6       15.17       13.98      2.59 o
   6   6   6      103.04       89.46      3.23 o
   7   6   6        0.09        3.06      1.71 o
   8   6   6       54.95       50.68      6.27 o
   9   6   6       28.50       36.89     12.63 o
  10   6   6       20.52       31.39     13.98 o
  11   6   6       61.99       72.04     16.25 o
  12   6   6        0.82       -4.45     16.77 o
  13   6   6       11.72       36.74     19.00 o
  14   6   6        5.12       18.25     28.79 o
 -10   7   6       24.67       21.33     16.52 o
  -9   7   6        3.26        3.83     12.85 o
  -8   7   6        0.86        5.17     11.35 o
  -7   7   6        1.57        2.11      5.57 o
  -6   7   6        7.05        7.31      6.15 o
  -5   7   6       24.83       20.95      6.10 o
  -4   7   6      652.57      735.37     18.82 o
  -3   7   6      164.51      170.73      6.89 o
  -2   7   6       33.85       34.35      5.13 o
  -1   7   6       90.96       89.65      3.10 o
   0   7   6      139.66      146.40      3.85 o
   1   7   6      987.28     1016.56     16.85 o
   2   7   6       45.20       42.54      2.46 o
   3   7   6        0.85        1.35      2.27 o
   4   7   6      633.31      607.74     12.52 o
   5   7   6        1.91        2.83      2.86 o
   6   7   6      139.82      130.94      4.58 o
   7   7   6      165.39      159.32      4.81 o
   8   7   6        0.03       -0.39      1.52 o
   9   7   6      192.59      225.25     20.40 o
  10   7   6        2.69        4.04     20.02 o
  11   7   6        1.77        1.37     15.63 o
  12   7   6       29.60       25.06     17.35 o
  13   7   6        9.63        8.81     26.68 o
  14   7   6        0.94       -2.32     20.27 o
 -10   8   6        3.87        6.52     17.06 o
  -9   8   6       26.36       30.78     13.85 o
  -8   8   6      122.42      109.36     13.35 o
  -7   8   6       64.29       69.70     13.19 o
  -6   8   6       49.70       50.03     10.19 o
  -5   8   6        0.01        0.39      5.79 o
  -4   8   6      310.99      375.04     11.27 o
  -3   8   6        1.72        3.83      4.98 o
  -2   8   6      663.54      703.43     22.82 o
  -1   8   6       16.15       20.99      5.09 o
   0   8   6       49.22       46.97      3.69 o
   1   8   6       24.14       19.12      2.58 o
   2   8   6      341.91      355.30      7.25 o
   3   8   6      276.62      241.54      5.58 o
   4   8   6        3.54        4.94      2.94 o
   5   8   6        2.42       -1.10      3.21 o
   6   8   6        2.01       -2.00      3.27 o
   7   8   6       97.47       76.68      3.44 o
   8   8   6        2.16        2.98      6.44 o
   9   8   6        9.57        4.62     13.06 o
  10   8   6        8.90       25.35     14.66 o
  11   8   6       30.69       50.22     16.31 o
  12   8   6       33.60       48.46     17.97 o
  13   8   6        6.89       14.24     19.25 o
  14   8   6        1.50        2.86     20.70 o
  -9   9   6       50.20       58.40     15.90 o
  -8   9   6       27.01       22.75     15.34 o
  -7   9   6      160.55      149.32     14.91 o
  -6   9   6        2.05        1.37     10.64 o
  -5   9   6       54.35       56.30     11.66 o
  -4   9   6        6.86        5.36      5.02 o
  -3   9   6       68.34       69.71      4.64 o
  -2   9   6       39.42       34.59      5.38 o
  -1   9   6       21.51       20.56      5.03 o
   0   9   6      203.77      205.79      6.69 o
   1   9   6       41.27       41.18      3.50 o
   2   9   6        0.35       -1.63      3.62 o
   3   9   6      179.77      156.68      4.66 o
   4   9   6        1.93        1.76      3.85 o
   5   9   6        0.02        1.52      5.57 o
   6   9   6        4.82        5.54      4.25 o
   7   9   6       16.52       12.06      6.52 o
   8   9   6       13.73        6.06      6.00 o
   9   9   6       37.10       36.24     14.02 o
  10   9   6        2.20        9.65     15.00 o
  11   9   6      100.90      131.25     18.12 o
  12   9   6        0.12       -2.86     17.83 o
  13   9   6        0.46        4.21     19.75 o
  -9  10   6        8.93       10.35     16.87 o
  -8  10   6       15.96       13.31     14.68 o
  -7  10   6       37.74       29.85     13.04 o
  -6  10   6       75.16       76.82     14.35 o
  -5  10   6        1.20       -1.73     10.41 o
  -4  10   6        4.85        6.15      9.42 o
  -3  10   6       20.50       26.20      4.96 o
  -2  10   6       57.04       58.61      7.85 o
  -1  10   6       36.15       31.39      5.44 o
   0  10   6      365.72      333.62      7.97 o
   1  10   6      126.02      114.46      4.39 o
   2  10   6       96.58       90.47      4.04 o
   3  10   6      327.33      341.51      9.10 o
   4  10   6        0.20        0.02      0.56 o
   5  10   6      320.79      281.39      8.24 o
   6  10   6       38.87       35.89      6.81 o
   7  10   6       15.49       16.98      5.98 o
   8  10   6        0.42        1.65      7.72 o
   9  10   6       46.07       56.51     15.01 o
  10  10   6       84.88       90.01     16.85 o
  11  10   6       31.20       27.62     17.35 o
  12  10   6        3.43       -4.45     18.71 o
  13  10   6        8.05        9.06     20.04 o
  -8  11   6       16.44       13.10     23.29 o
  -7  11   6        0.53        2.86     13.98 o
  -6  11   6        3.21       -1.37     12.73 o
  -5  11   6        4.26       10.35     13.66 o
  -4  11   6        1.44        4.45     10.41 o
  -3  11   6        0.02        5.36      9.00 o
  -2  11   6       96.99      105.92      9.13 o
  -1  11   6      112.57      119.44     10.31 o
   0  11   6       50.71       50.41      7.10 o
   1  11   6       73.35       65.86      5.42 o
   2  11   6      153.33      155.00      7.16 o
   3  11   6       10.98       11.35      4.60 o
   4  11   6      227.92      228.90      8.14 o
   5  11   6       90.60       88.41      5.38 o
   6  11   6       10.07        8.08      6.08 o
   7  11   6        4.52        4.16      7.23 o
   8  11   6        2.35        4.74      9.29 o
   9  11   6       14.03        7.31     21.90 o
  10  11   6       66.78       84.29     17.83 o
  11  11   6       64.90       53.41     18.65 o
  12  11   6        3.29       -5.96     27.29 o
  13  11   6        0.11      -13.81     29.39 o
  -7  12   6       24.46       22.37     18.88 o
  -6  12   6        3.88        3.66     13.70 o
  -5  12   6        0.12       -1.37     12.35 o
  -4  12   6        1.68        0.58     16.04 o
  -3  12   6        6.30       12.31     12.27 o
  -2  12   6       54.76       65.82     11.49 o
  -1  12   6       15.26       16.97     12.00 o
   0  12   6       14.12       15.61      8.32 o
   1  12   6      277.08      296.51     11.56 o
   2  12   6       75.23       65.50      6.27 o
   3  12   6      136.52      141.64      7.08 o
   4  12   6       12.50       15.77      5.86 o
   5  12   6       11.54        8.38      6.04 o
   6  12   6       22.80       26.64      5.52 o
   7  12   6       20.39       18.67      7.95 o
   8  12   6        3.40       -0.77      8.17 o
   9  12   6       14.25       17.89     16.77 o
  10  12   6       20.06       23.29     18.08 o
  11  12   6       47.03       48.09     27.31 o
  12  12   6        6.23       -5.75     20.16 o
  -6  13   6        0.71       -0.58     17.96 o
  -5  13   6        3.79        4.04     13.83 o
  -4  13   6       29.57       28.81     14.45 o
  -3  13   6        1.26        0.19     13.83 o
  -2  13   6       39.77       30.62     12.73 o
  -1  13   6       66.25       64.48     13.58 o
   0  13   6        4.56        0.77      9.19 o
   1  13   6       17.91       20.95      8.88 o
   2  13   6       23.70       18.32      6.89 o
   3  13   6       15.09       13.91      7.60 o
   4  13   6       13.32       11.73      8.50 o
   5  13   6       35.53       36.49      6.40 o
   6  13   6       85.09       83.58      7.06 o
   7  13   6       15.01       17.43     11.04 o
   8  13   6      111.72      123.67     11.87 o
   9  13   6       84.77      105.62     18.53 o
  10  13   6       50.24       50.22     19.46 o
  11  13   6        0.00       -4.04     28.11 o
  12  13   6       10.95       20.20     21.92 o
  -5  14   6        5.24        1.52     15.13 o
  -4  14   6        2.65        1.37     15.63 o
  -3  14   6      129.10      129.98     16.12 o
  -2  14   6      123.36      144.28     14.99 o
  -1  14   6       15.68       17.89     13.25 o
   0  14   6        7.11        2.32     11.77 o
   1  14   6        0.79        3.46      9.02 o
   2  14   6        0.35        1.94      7.43 o
   3  14   6       15.58       17.97      7.85 o
   4  14   6        0.03       -2.63      8.17 o
   5  14   6       15.21       14.37     13.95 o
   6  14   6       79.38      102.43     14.51 o
   7  14   6       11.54       14.27     10.04 o
   8  14   6      237.81      272.92     21.08 o
   9  14   6        0.02       -7.10     18.02 o
  10  14   6        1.79        4.45     19.46 o
  11  14   6        0.70       -8.63     21.36 o
  -4  15   6        5.40        4.81     18.85 o
  -3  15   6        0.29       -4.21     14.18 o
  -2  15   6        0.12       -0.19     13.23 o
  -1  15   6       37.48       45.23     12.50 o
   0  15   6        1.52       -0.77     10.73 o
   1  15   6       40.47       40.53     10.43 o
   2  15   6       29.37       29.25     11.69 o
   3  15   6       13.17        9.50      7.97 o
   4  15   6        4.34       15.34     12.83 o
   5  15   6       13.62       13.00     12.35 o
   6  15   6        0.26       -8.30     13.97 o
   7  15   6       54.75       60.55     11.58 o
   8  15   6        0.48        4.21     18.04 o
   9  15   6        2.48       19.08     27.51 o
  10  15   6       14.47       14.24     20.93 o
  -3  16   6        2.94      -17.08     35.87 o
  -2  16   6        6.14        8.08     14.27 o
  -1  16   6        1.95       -1.92     16.15 o
   0  16   6        0.65       -2.50     20.18 o
   1  16   6       14.62       19.81     19.64 o
   2  16   6        2.24        8.63     26.35 o
   3  16   6        0.80        2.50     12.50 o
   4  16   6        0.14       -4.43     21.06 o
   5  16   6        2.05        0.08      1.35 o
   6  16   6        0.54        0.10      1.54 o
   7  16   6       38.19       40.89     14.45 o
   8  16   6        6.71        1.92     27.31 o
   9  16   6       40.08       31.69     29.19 o
  -1  17   6        0.30       -2.86     22.62 o
   0  17   6        1.95        7.85     22.21 o
   1  17   6       14.10       10.81     21.59 o
   2  17   6        1.89        5.96     19.83 o
   3  17   6        0.13        0.00      1.92 o
   4  17   6        0.60       -4.66     15.48 o
   5  17   6        1.48        1.23     14.18 o
   6  17   6       32.73       35.46     14.45 o
   7  17   6       32.17       26.75     20.37 o
  -3 -17   7        0.00      -11.92     35.54 o
  -2 -17   7        2.30      -20.20     35.77 o
  -1 -17   7        0.18      -12.50     25.00 o
  -3 -16   7      166.63      150.34     16.66 o
  -2 -16   7       98.76      114.94     18.45 o
  -1 -16   7      275.74      228.60     24.74 o
   0 -16   7        0.01        2.86     23.37 o
   1 -16   7        3.02        0.39     34.44 o
   2 -16   7       13.04        5.36     34.37 o
  -8 -15   7       34.37       20.81     22.91 o
  -7 -15   7        5.33        0.58     21.05 o
  -6 -15   7        0.47       -4.98     26.87 o
  -5 -15   7        4.50        5.56     15.96 o
  -3 -15   7        3.68       13.10     16.77 o
  -2 -15   7      131.03      133.81     14.76 o
  -1 -15   7       16.36       15.40     11.98 o
   0 -15   7       18.34       13.31     11.94 o
   1 -15   7        6.65       -4.98     20.20 o
   2 -15   7        0.22        4.45     30.29 o
   3 -15   7        6.17        9.38     22.87 o
   4 -15   7       26.76       26.20     23.70 o
  -9 -14   7        3.57        0.39     18.77 o
  -8 -14   7       14.62       12.31     14.22 o
  -7 -14   7        2.95       -2.50     27.68 o
  -6 -14   7        0.21       -1.52     17.81 o
  -5 -14   7        1.20       -3.46     16.14 o
  -4 -14   7        1.21        0.00      1.92 o
  -3 -14   7        0.97        1.52     17.98 o
  -2 -14   7        0.83       -0.96     12.94 o
  -1 -14   7       36.31       47.51     14.91 o
   0 -14   7        1.58       -2.32     10.23 o
   1 -14   7       11.06       12.11     13.23 o
   2 -14   7       31.66       40.53     13.25 o
   3 -14   7       19.55       24.24     19.81 o
   4 -14   7      104.80      106.18     30.29 o
   5 -14   7       20.41       12.11     22.50 o
   6 -14   7       42.47       21.71     24.18 o
 -10 -13   7        1.55       -1.52     14.92 o
  -9 -13   7       50.17       56.30     17.49 o
  -8 -13   7        0.02       -0.19     13.83 o
  -7 -13   7      199.42      235.33     14.89 o
  -6 -13   7       23.87       30.00     17.62 o
  -5 -13   7        1.18       -5.75     15.58 o
  -4 -13   7       33.18       41.41     18.92 o
  -3 -13   7        5.72        2.32     11.77 o
  -2 -13   7        6.88        9.96      9.50 o
  -1 -13   7       91.85       90.26      7.27 o
   0 -13   7       35.62       35.23     13.83 o
   1 -13   7       58.53       51.61      9.96 o
   2 -13   7      117.62      122.19     10.73 o
   3 -13   7       45.36       44.12      9.94 o
   4 -13   7      148.30      124.97     19.85 o
   5 -13   7       29.35       16.17     28.12 o
   6 -13   7        1.52        2.32     21.23 o
   7 -13   7        6.04       10.62     23.50 o
 -10 -12   7       37.92       50.22     14.74 o
  -9 -12   7       49.61       53.82     14.26 o
  -8 -12   7        3.66        5.75     14.24 o
  -7 -12   7        0.87       -3.25     13.41 o
  -6 -12   7        6.24       -1.37     22.00 o
  -5 -12   7       26.59       37.59     20.06 o
  -4 -12   7        0.98        6.37     17.72 o
  -3 -12   7       16.04       14.96     11.16 o
  -2 -12   7        5.26        3.83      9.38 o
  -1 -12   7       81.67       87.20      6.87 o
   0 -12   7       54.13       48.13      7.81 o
   1 -12   7      115.86      110.23      9.91 o
   2 -12   7       85.54      101.95     10.08 o
   3 -12   7       97.66       93.18     10.99 o
   4 -12   7        1.00        0.96      9.25 o
   5 -12   7       24.16       18.85     12.29 o
   6 -12   7       41.44       37.74     27.95 o
   7 -12   7        0.02        7.85     21.14 o
   8 -12   7       29.03       38.60     34.30 o
 -11 -11   7        5.86        1.73     14.66 o
 -10 -11   7        2.77       -0.19     16.95 o
  -9 -11   7       96.08      122.80     15.37 o
  -8 -11   7       39.08       39.81     11.73 o
  -7 -11   7        0.42       -4.81     10.58 o
  -6 -11   7        3.61        6.52     11.53 o
  -5 -11   7       36.92       44.68     18.73 o
  -4 -11   7        8.72        3.66     16.56 o
  -3 -11   7       12.45       15.61     15.02 o
  -2 -11   7        0.09        3.25     13.41 o
  -1 -11   7       24.39       15.27      6.79 o
   0 -11   7      209.58      233.35      9.24 o
   1 -11   7      299.67      327.38      9.72 o
   2 -11   7       77.75       61.90      6.17 o
   3 -11   7       24.58       19.81      8.63 o
   4 -11   7       11.62       13.62      8.81 o
   5 -11   7        2.89        1.52     13.21 o
   6 -11   7       23.68       17.08     12.15 o
   7 -11   7       18.79       29.56     19.60 o
   8 -11   7       21.00       27.93     21.41 o
   9 -11   7        1.92       -7.85     24.94 o
 -11 -10   7        9.14       12.11     14.96 o
 -10 -10   7        0.66       -2.11     15.79 o
  -9 -10   7       57.15       68.32     13.52 o
  -8 -10   7       24.42       17.08     10.77 o
  -7 -10   7       67.32       64.94     10.29 o
  -6 -10   7       14.35       16.41     12.92 o
  -5 -10   7      131.25      138.01      9.77 o
  -4 -10   7       30.92       37.74     11.26 o
  -3 -10   7       47.29       55.26     14.64 o
  -2 -10   7       26.16       22.37      9.44 o
  -1 -10   7        2.59        6.87      7.02 o
   0 -10   7       50.99       41.86      5.57 o
   1 -10   7       17.99       17.49      5.34 o
   2 -10   7        0.11       -1.71      5.96 o
   3 -10   7       28.76       17.06      5.84 o
   4 -10   7       46.43       40.53     10.43 o
   5 -10   7        1.68        5.56     10.73 o
   6 -10   7       15.65        9.06     11.52 o
   7 -10   7        0.09        0.00      1.92 o
   8 -10   7        1.25       12.90     19.23 o
   9 -10   7        0.80        8.08     22.87 o
 -12  -9   7        9.91       10.81     16.77 o
 -11  -9   7      219.05      249.59     16.66 o
 -10  -9   7       21.89       24.24     14.62 o
  -9  -9   7       47.49       50.03     10.99 o
  -8  -9   7        3.01        0.58      9.87 o
  -7  -9   7        2.16       -1.92     10.00 o
  -6  -9   7      199.07      223.59     12.03 o
  -5  -9   7        0.26       -2.32      8.88 o
  -4  -9   7        9.23        7.85     10.56 o
  -3  -9   7      100.06       88.16     14.33 o
  -2  -9   7      847.00      790.91     34.36 o
  -1  -9   7       51.94       56.91     11.51 o
   0  -9   7      177.50      167.04      7.48 o
   1  -9   7      160.99      158.73      6.89 o
   2  -9   7       41.21       49.06      4.85 o
   3  -9   7        5.62        5.54      7.54 o
   4  -9   7       39.13       45.99      5.32 o
   5  -9   7        6.77        1.37      8.30 o
   6  -9   7       12.56        7.85      9.02 o
   7  -9   7       16.94       11.35      9.64 o
   8  -9   7       29.00       22.75     13.10 o
   9  -9   7        0.29       -3.83     20.89 o
  10  -9   7       15.89       18.48     23.62 o
 -12  -8   7        0.13        1.92     13.08 o
 -11  -8   7        2.59        2.32     10.02 o
 -10  -8   7       11.11       18.48      9.77 o
  -9  -8   7       30.07       21.58      8.26 o
  -8  -8   7       25.51       25.62      7.74 o
  -7  -8   7      187.97      191.24      9.22 o
  -6  -8   7       14.55       14.45      7.48 o
  -5  -8   7       81.39       74.65      7.43 o
  -4  -8   7      559.61      566.36     22.45 o
  -3  -8   7      217.97      236.66     15.80 o
  -2  -8   7      366.49      392.52     19.25 o
  -1  -8   7      356.39      345.63     16.51 o
   0  -8   7     1626.14     1733.99     43.76 o
   1  -8   7       37.72       43.74      6.65 o
   2  -8   7      165.83      183.44      7.21 o
   3  -8   7        2.81        2.96      5.61 o
   4  -8   7        0.12       -2.86      4.87 o
   5  -8   7       13.95       15.19      7.89 o
   6  -8   7        0.72        5.36      9.96 o
   7  -8   7      290.04      282.65     13.98 o
   8  -8   7       69.58       79.52     11.87 o
   9  -8   7        9.44       12.50     11.39 o
  10  -8   7        0.12       -1.92     15.38 o
  11  -8   7        1.26       -3.46     24.39 o
 -12  -7   7       12.76       10.00     11.57 o
 -11  -7   7        6.48       11.35     10.95 o
 -10  -7   7       41.02       40.53      8.65 o
  -9  -7   7       91.24       90.80      8.98 o
  -8  -7   7      160.36      153.41      8.26 o
  -7  -7   7        8.28       12.50      6.96 o
  -6  -7   7      166.95      175.46      8.82 o
  -5  -7   7      124.03      130.93      6.98 o
  -4  -7   7      336.23      321.29      9.45 o
  -3  -7   7       69.28       63.82      7.99 o
  -2  -7   7     1534.24     1570.29     53.96 o
  -1  -7   7        0.00        8.08      7.33 o
   0  -7   7     1076.62     1109.73     31.03 o
   1  -7   7      228.91      230.42      7.16 o
   2  -7   7     2543.02     2629.35     64.75 o
   3  -7   7      299.03      300.24     11.54 o
   4  -7   7      220.46      221.13     10.31 o
   5  -7   7       12.46        5.75      8.44 o
   6  -7   7      107.68      107.92     10.08 o
   7  -7   7        2.95        1.14      8.59 o
   8  -7   7        9.65       10.18     11.33 o
   9  -7   7        3.21       -4.81     10.75 o
  10  -7   7       64.18       61.63     12.40 o
  11  -7   7        8.53        3.83     15.52 o
 -12  -6   7        0.09       -0.96     14.10 o
 -11  -6   7        2.54        1.73     10.41 o
 -10  -6   7        4.14        1.14      8.59 o
  -9  -6   7       27.70       33.29      9.44 o
  -8  -6   7       29.14       21.59      8.50 o
  -7  -6   7       98.63       96.97      7.66 o
  -6  -6   7        0.61        1.52      5.92 o
  -5  -6   7        0.01        0.00      1.92 o
  -4  -6   7        0.14        4.81      5.40 o
  -3  -6   7      298.33      318.31     11.39 o
  -2  -6   7      124.33      108.22      6.64 o
  -1  -6   7       39.73       35.07      6.58 o
   0  -6   7     1060.48     1104.80     29.47 o
   1  -6   7       28.30       28.22      8.10 o
   2  -6   7     1250.72     1203.01     35.66 o
   3  -6   7       53.75       48.67      6.19 o
   4  -6   7      706.38      710.17     22.19 o
   5  -6   7        0.15       -4.72      7.08 o
   6  -6   7      171.54      195.09     12.01 o
   7  -6   7      192.44      192.40     10.00 o
   8  -6   7      297.57      323.21     16.45 o
   9  -6   7       16.26       15.61     12.17 o
  10  -6   7      297.78      324.19     16.99 o
  11  -6   7       14.91        5.96     15.36 o
  12  -6   7       50.07       30.78     17.54 o
 -12  -5   7      101.68      100.28     15.01 o
 -11  -5   7       51.22       56.91     10.46 o
 -10  -5   7        1.38        5.36      7.72 o
  -9  -5   7       80.41       84.56      9.17 o
  -8  -5   7       20.60       20.56      7.18 o
  -7  -5   7      104.94      104.20      6.79 o
  -6  -5   7      274.55      278.04      8.33 o
  -5  -5   7       47.21       48.09      6.15 o
  -4  -5   7       60.59       55.67      4.97 o
  -3  -5   7      132.60      150.68      7.48 o
  -2  -5   7      285.03      266.20      9.05 o
  -1  -5   7      768.00      717.22     19.33 o
   0  -5   7      284.96      290.88     10.11 o
   2  -5   7      142.96      140.32      6.58 o
   3  -5   7       17.74       16.73      4.77 o
   4  -5   7        4.47        7.85      4.98 o
   5  -5   7      152.81      139.48      6.79 o
   6  -5   7      212.09      211.48      8.22 o
   7  -5   7      393.93      394.16     14.88 o
   8  -5   7      284.52      287.81     15.07 o
   9  -5   7      157.41      156.52     12.83 o
  10  -5   7       55.88       63.38     13.25 o
  11  -5   7       11.87       17.08     12.73 o
  12  -5   7       14.46       13.31     14.96 o
 -13  -4   7       20.97       17.54     23.35 o
 -12  -4   7       28.08       27.93     13.64 o
 -11  -4   7      146.97      162.48     13.79 o
 -10  -4   7       16.31        7.47      9.02 o
  -9  -4   7       24.24       28.21      6.92 o
  -8  -4   7       52.24       44.32      6.27 o
  -7  -4   7      560.29      557.13     15.06 o
  -6  -4   7      122.18      117.95      6.02 o
  -5  -4   7      263.01      222.82      7.87 o
  -4  -4   7      386.36      387.10     10.38 o
  -3  -4   7        0.98       -1.37      6.37 o
  -2  -4   7     1136.10     1200.25     30.80 o
  -1  -4   7        1.31       -1.14      4.77 o
   0  -4   7      654.77      682.57     19.99 o
   1  -4   7       83.32       85.70      4.89 o
   2  -4   7      252.75      234.59      6.79 o
   3  -4   7      143.37      127.18      5.01 o
   4  -4   7       10.34        5.56      4.06 o
   5  -4   7      101.13       94.59      4.89 o
   6  -4   7      750.64      682.67     16.55 o
   7  -4   7       29.78       30.93      8.48 o
   8  -4   7      241.00      252.71     13.68 o
   9  -4   7      209.33      199.79     12.55 o
  10  -4   7        0.06        0.77     11.86 o
  11  -4   7        4.59        2.50     11.75 o
  12  -4   7        1.59        8.81     13.66 o
  13  -4   7        0.11        7.85     33.95 o
 -13  -3   7        2.63        8.81     21.32 o
 -12  -3   7        7.85        5.36     13.43 o
 -11  -3   7        1.19        0.00      1.92 o
 -10  -3   7       17.84       21.58     12.36 o
  -9  -3   7        0.24        2.67      6.31 o
  -8  -3   7       99.53       90.01      6.06 o
  -7  -3   7      468.73      483.64     12.82 o
  -6  -3   7       56.44       49.83      4.70 o
  -5  -3   7       68.24       57.97      4.87 o
  -4  -3   7      165.70      153.78      5.84 o
  -3  -3   7        3.78        2.50      4.62 o
  -2  -3   7       13.44        8.48      5.81 o
  -1  -3   7      201.82      163.79      8.14 o
   0  -3   7        1.57        2.13      4.56 o
   1  -3   7      282.04      283.32      7.06 o
   2  -3   7        1.60        4.04      3.13 o
   3  -3   7       26.69       20.45      3.89 o
   4  -3   7        0.97        5.75      3.46 o
   5  -3   7       18.88       11.24      3.60 o
   6  -3   7       15.08        8.90      5.11 o
   7  -3   7       28.07       29.41      4.81 o
   8  -3   7        7.73        6.94      4.83 o
   9  -3   7       25.89       19.95     10.16 o
  10  -3   7       17.39       17.31     11.31 o
  11  -3   7       12.03       10.18     11.16 o
  12  -3   7        0.23        4.62     18.65 o
  13  -3   7        7.84        5.96     32.08 o
 -12  -2   7      194.69      167.84     16.18 o
 -11  -2   7       44.67       44.68     14.27 o
 -10  -2   7      171.06      181.01     12.32 o
  -9  -2   7       26.58       29.85      6.96 o
  -8  -2   7      148.36      142.29      7.27 o
  -7  -2   7       65.25       66.50      5.88 o
  -6  -2   7        2.48        3.66      4.41 o
  -5  -2   7       86.16       70.18      3.94 o
  -4  -2   7      382.24      371.44      9.63 o
  -3  -2   7        5.24        6.10      4.56 o
  -2  -2   7      185.17      188.30      5.37 o
  -1  -2   7      597.81      594.39     20.31 o
   0  -2   7      856.81      889.14     19.70 o
   1  -2   7        0.00        3.44      5.13 o
   2  -2   7       99.17      111.05      3.40 o
   3  -2   7       36.68       39.08      2.59 o
   4  -2   7      144.14      151.04      4.77 o
   5  -2   7      112.13       97.33      4.31 o
   6  -2   7       10.65        7.45      2.75 o
   7  -2   7       60.97       59.25      4.48 o
   8  -2   7      144.42      142.29      6.29 o
   9  -2   7       86.43       89.74      8.92 o
  10  -2   7        8.72       11.35     10.95 o
  11  -2   7       27.38       35.39     10.89 o
  12  -2   7        0.42       -4.81     12.27 o
  13  -2   7        4.33       11.18     21.59 o
 -12  -1   7        0.29        5.36     16.12 o
 -11  -1   7       31.31       39.29     12.69 o
 -10  -1   7      113.75      120.67     13.10 o
  -9  -1   7      116.23      114.34     10.08 o
  -8  -1   7       17.51       22.75      5.56 o
  -7  -1   7      220.25      218.24      7.79 o
  -6  -1   7      252.75      275.73     11.06 o
  -5  -1   7      267.10      267.98      8.18 o
  -4  -1   7       52.32       46.56      6.06 o
  -3  -1   7      363.46      370.44      9.28 o
  -2  -1   7       60.75       56.21      4.04 o
  -1  -1   7       71.69       63.29      3.29 o
   0  -1   7      126.19      119.10      5.03 o
   1  -1   7       12.58       15.04      3.19 o
   2  -1   7      118.32      125.92      3.85 o
   3  -1   7      784.02      847.00     16.31 o
   4  -1   7        1.85        5.36      3.46 o
   5  -1   7      452.21      471.63     10.32 o
   6  -1   7      232.05      236.00      6.25 o
   7  -1   7      325.47      325.28      8.01 o
   8  -1   7      205.75      205.73      9.16 o
   9  -1   7        2.62        5.75      7.66 o
  10  -1   7       63.86       76.59     10.93 o
  11  -1   7        5.46        5.56     14.39 o
  12  -1   7        3.29        5.36     13.81 o
  13  -1   7       12.89        7.85     26.10 o
 -12   0   7       77.80       52.81     16.73 o
 -11   0   7        3.34        0.96     12.36 o
 -10   0   7       26.22       21.58     12.36 o
  -9   0   7       33.23       29.10     13.62 o
  -8   0   7       85.59       95.87      8.96 o
  -7   0   7        2.61        0.96      3.08 o
  -6   0   7        2.89        5.96      3.25 o
  -5   0   7        4.75        4.45      2.52 o
  -4   0   7     1071.86     1168.23     30.38 o
  -3   0   7       79.08       82.59      4.52 o
  -2   0   7       43.13       31.82      3.64 o
  -1   0   7      517.29      496.04      9.77 o
   0   0   7      126.91      108.18      3.33 o
   1   0   7      650.11      618.88     13.80 o
   2   0   7     1378.66     1417.80     25.41 o
   3   0   7      215.67      239.00      4.83 o
   4   0   7      121.11      124.30      3.31 o
   5   0   7      409.44      425.85     10.26 o
   6   0   7        7.22        6.11      2.00 o
   7   0   7      141.77      120.76      5.30 o
   8   0   7       42.27       44.88      8.18 o
   9   0   7        9.16       10.62      7.33 o
  10   0   7        3.67        5.36      8.42 o
  11   0   7       10.72        6.15     11.77 o
  12   0   7       32.48       36.56     11.58 o
  13   0   7       21.83       31.54     17.93 o
  14   0   7       28.48       33.45     17.49 o
 -12   1   7       36.98       29.41     14.29 o
 -11   1   7       38.74       39.47     14.64 o
 -10   1   7       20.98       28.65     11.14 o
  -9   1   7        2.02        0.39      7.93 o
  -8   1   7       70.95       72.29      8.96 o
  -7   1   7       12.31       11.53      6.11 o
  -6   1   7      116.91      131.57      6.67 o
  -5   1   7      536.60      581.71     14.73 o
  -4   1   7       67.52       81.28      5.50 o
  -3   1   7      629.76      613.96     14.64 o
  -2   1   7      509.25      525.26     16.65 o
  -1   1   7        3.00        1.58      3.10 o
   0   1   7      754.47      796.63     15.27 o
   1   1   7      198.11      216.17      4.41 o
   2   1   7      863.22      902.00     17.34 o
   3   1   7      212.89      217.52      5.01 o
   4   1   7       10.70        9.98      1.75 o
   5   1   7       25.75       21.43      2.15 o
   6   1   7       78.19       73.21      4.85 o
   7   1   7        4.55        4.25      4.37 o
   8   1   7       28.90       23.70      5.94 o
   9   1   7        3.08        6.15      8.46 o
  10   1   7        1.08        1.92      8.08 o
  11   1   7       62.24       56.70     10.87 o
  12   1   7       17.46        9.83     19.66 o
  13   1   7        6.87       10.18     12.11 o
  14   1   7        1.39        1.14     16.64 o
 -12   2   7        1.00       -4.04     20.81 o
 -11   2   7      235.53      246.54     15.24 o
 -10   2   7       34.58       45.43     10.66 o
  -9   2   7        7.39        8.23      9.94 o
  -8   2   7        5.38        6.73      7.70 o
  -7   2   7       13.66        9.38      6.89 o
  -6   2   7      187.09      174.75      7.33 o
  -5   2   7        5.89        7.70      4.77 o
  -4   2   7      179.93      201.77      6.31 o
  -3   2   7       95.70       88.12      4.81 o
  -2   2   7      358.00      347.94      7.81 o
  -1   2   7      183.98      206.91      5.14 o
   0   2   7        2.03        2.85      1.65 o
   1   2   7      259.25      257.95      4.93 o
   2   2   7      707.66      702.29     11.97 o
   3   2   7       10.36       15.67      1.25 o
   4   2   7      300.77      283.09      6.05 o
   5   2   7      399.91      397.66      8.37 o
   6   2   7      353.72      344.66      9.53 o
   7   2   7      425.42      396.69     11.96 o
   8   2   7       49.44       39.74      5.56 o
   9   2   7        3.71        0.58      6.77 o
  10   2   7       41.87       39.64      8.22 o
  11   2   7       92.15      103.35     11.85 o
  12   2   7        3.54        2.32     10.41 o
  13   2   7        4.71        6.15     11.55 o
  14   2   7        0.68        3.83     20.33 o
 -12   3   7       64.34       63.38     17.66 o
 -11   3   7        6.01       -1.52     14.35 o
 -10   3   7        9.60       11.35     10.56 o
  -9   3   7        4.39        8.81     10.21 o
  -8   3   7        1.16        3.06      6.89 o
  -7   3   7        0.08        1.14      6.48 o
  -6   3   7        8.41       10.18      5.92 o
  -5   3   7      169.74      172.55      6.56 o
  -4   3   7       29.79       33.12      4.79 o
  -3   3   7      118.60      102.95      4.95 o
  -2   3   7       24.05       28.64      2.77 o
  -1   3   7      422.55      437.41      9.82 o
   0   3   7      141.44      138.62      3.54 o
   1   3   7      187.87      180.03      3.44 o
   2   3   7     1794.50     1756.10     33.04 o
   3   3   7       85.41       77.53      3.40 o
   4   3   7       34.83       25.03      2.34 o
   5   3   7       57.94       49.79      2.02 o
   6   3   7      207.22      222.80      6.11 o
   7   3   7      826.10      772.07     24.30 o
   8   3   7      546.87      472.11     14.05 o
   9   3   7      106.54      111.11      6.42 o
  10   3   7      114.83      103.36      9.02 o
  11   3   7       37.61       47.12      8.94 o
  12   3   7       16.50       25.06     12.50 o
  13   3   7        0.48        3.66     26.60 o
  14   3   7        6.37       10.81     28.71 o
 -11   4   7       16.31       13.31     15.17 o
 -10   4   7        0.23        1.73     15.19 o
  -9   4   7       96.67      109.06     10.14 o
  -8   4   7       28.90       24.24      7.37 o
  -7   4   7        0.16       -3.66      7.12 o
  -6   4   7        2.25        0.39      6.96 o
  -5   4   7       15.82       16.17      5.25 o
  -4   4   7      182.69      209.30      7.21 o
  -3   4   7      756.27      753.20     18.11 o
  -2   4   7       14.47       14.72      2.85 o
  -1   4   7      137.89      155.16      4.14 o
   0   4   7        5.16        4.62      1.76 o
   1   4   7       45.76       40.84      1.90 o
   2   4   7     1434.32     1448.32     27.45 o
   3   4   7      189.00      200.21      5.01 o
   4   4   7       35.08       33.58      3.08 o
   5   4   7      156.78      176.65      4.60 o
   6   4   7       42.78       42.50      2.07 o
   7   4   7       61.21       65.38      5.08 o
   8   4   7       13.81       14.54      6.67 o
   9   4   7       51.15       68.32      9.17 o
  10   4   7       93.36       86.10     11.83 o
  11   4   7       76.34       95.06     16.23 o
  12   4   7        0.76       -0.77     17.06 o
  13   4   7        0.42       -5.75     18.63 o
  14   4   7        7.68       34.26     20.62 o
 -11   5   7        0.00        0.58     17.39 o
 -10   5   7       19.61       20.56     13.83 o
  -9   5   7        3.31        3.46     11.69 o
  -8   5   7        0.05       -1.14      7.64 o
  -7   5   7       66.22       67.19      8.41 o
  -6   5   7       28.68       29.85      5.75 o
  -5   5   7      166.81      167.58      6.44 o
  -4   5   7       92.99      105.42      4.21 o
  -3   5   7        0.23       -0.56      3.83 o
  -2   5   7        0.60       -1.27      3.23 o
  -1   5   7       19.71       22.81      3.13 o
   0   5   7      173.97      177.97      4.10 o
   1   5   7       94.67       96.40      2.86 o
   2   5   7       26.51       31.05      2.77 o
   3   5   7      762.17      783.18     15.65 o
   4   5   7      128.67      116.36      4.68 o
   5   5   7        2.77        4.00      1.33 o
   6   5   7      224.87      250.59      6.67 o
   7   5   7       18.09       13.54      4.43 o
   8   5   7      302.95      324.24     11.99 o
   9   5   7      117.19      119.15     11.20 o
  10   5   7      155.65      148.98     11.18 o
  11   5   7       44.23       37.74     15.85 o
  12   5   7       27.94       24.37     17.25 o
  13   5   7       52.71       68.32     19.71 o
  14   5   7        0.02        1.37     28.75 o
 -11   6   7        0.00       -3.25     17.85 o
 -10   6   7       96.34      105.04     15.63 o
  -9   6   7        2.08       -0.39     14.71 o
  -8   6   7        2.67        3.06     10.18 o
  -7   6   7        2.27        3.06      7.47 o
  -6   6   7       34.82       34.26      7.47 o
  -5   6   7      115.24      131.24      4.83 o
  -4   6   7      103.61      102.80      3.64 o
  -3   6   7       58.13       56.27      3.58 o
  -2   6   7      323.99      321.36      9.09 o
  -1   6   7      136.95      136.10      4.00 o
   0   6   7       19.87       17.70      2.21 o
   1   6   7      807.29      804.81     17.58 o
   2   6   7       39.18       50.36      1.96 o
   3   6   7      276.14      247.85      6.16 o
   4   6   7       18.83       19.35      4.21 o
   5   6   7        2.49        3.06      0.77 o
   6   6   7      382.05      350.95      9.38 o
   7   6   7       13.73       15.00      1.86 o
   8   6   7       11.18       10.00      8.08 o
   9   6   7       17.19       25.35      9.08 o
  10   6   7        0.22        3.06     14.00 o
  11   6   7        7.80        7.31     15.75 o
  12   6   7        0.00        6.15     17.49 o
  13   6   7        0.03       -0.77     18.58 o
  14   6   7        0.52        0.39     20.70 o
 -10   7   7       18.23       25.77     16.33 o
  -9   7   7        0.39        4.21     13.44 o
  -8   7   7       14.51        8.81     16.71 o
  -7   7   7        0.27        0.19     10.89 o
  -6   7   7        0.04        0.96      6.96 o
  -5   7   7       14.41       16.73      6.35 o
  -4   7   7      130.87      144.94      6.67 o
  -3   7   7        0.65        3.46      7.68 o
  -2   7   7      127.25      115.35      4.50 o
  -1   7   7        5.42        4.18      2.46 o
   0   7   7       96.90       95.34      3.73 o
   1   7   7      315.00      300.69      6.11 o
   2   7   7       55.82       58.65      2.63 o
   3   7   7       82.01       81.93      2.07 o
   4   7   7       76.39       71.84      4.66 o
   5   7   7        1.21       -0.73      1.41 o
   6   7   7       12.81       13.06      2.54 o
   7   7   7      147.97      129.21      3.93 o
   8   7   7        4.48       -3.46      8.10 o
   9   7   7       34.51       39.29     13.39 o
  10   7   7        0.40       -3.25     14.41 o
  11   7   7      113.79      143.27     17.93 o
  12   7   7        3.90        4.45     24.84 o
  13   7   7       28.29       34.59     19.41 o
  14   7   7        0.08       -2.67     20.70 o
 -10   8   7        6.57      -10.00     37.10 o
  -9   8   7        5.28       -1.92     14.80 o
  -8   8   7       64.16       53.62     15.03 o
  -7   8   7       26.06       38.60     13.44 o
  -6   8   7       36.64       39.47     10.64 o
  -5   8   7        0.60       -0.19      6.42 o
  -4   8   7        8.76        9.06      7.10 o
  -3   8   7      312.55      343.51      9.78 o
  -2   8   7       21.43       26.33      7.70 o
  -1   8   7        2.15        1.54      4.31 o
   0   8   7       30.61       26.79      2.59 o
   1   8   7       23.42       20.74      2.69 o
   2   8   7       92.53       87.43      3.12 o
   3   8   7       15.79       16.91      2.42 o
   4   8   7       29.26       25.33      1.86 o
   5   8   7      210.32      202.68      5.49 o
   6   8   7       18.85       13.73      3.08 o
   7   8   7      250.75      223.91     10.73 o
   8   8   7       34.81       29.18      4.31 o
   9   8   7        0.56       -2.11     13.48 o
  10   8   7        0.03       -2.50     14.82 o
  11   8   7       39.50       47.12     16.75 o
  12   8   7        1.98        6.52     25.33 o
  13   8   7        0.45        8.08     19.41 o
  -9   9   7        2.24       16.73     33.26 o
  -8   9   7       24.72       26.33     13.81 o
  -7   9   7        2.30        3.06     12.27 o
  -6   9   7        0.29       -0.96     12.75 o
  -5   9   7        4.23        4.98     10.16 o
  -4   9   7        0.06        0.77      6.52 o
  -3   9   7      149.25      170.36      7.60 o
  -2   9   7      163.31      148.64      8.45 o
  -1   9   7       94.00       95.07      6.48 o
   0   9   7       12.89       10.19      3.69 o
   1   9   7       31.14       29.95      3.39 o
   2   9   7        5.96        7.10      2.96 o
   3   9   7      124.49      125.08      5.12 o
   4   9   7        4.40       -2.56      2.56 o
   5   9   7      127.49      120.81      5.12 o
   6   9   7      157.06      148.81      6.48 o
   7   9   7      115.47      124.25      7.87 o
   8   9   7       43.97       30.87      5.67 o
   9   9   7       18.98       23.70     14.18 o
  10   9   7        6.42       -1.92     15.19 o
  11   9   7       18.68       29.85     17.12 o
  12   9   7        4.01        8.08     18.29 o
  13   9   7        0.63      -13.62     27.82 o
  -8  10   7      154.34      156.17     19.42 o
  -7  10   7       33.88       31.69     15.31 o
  -6  10   7        4.14        9.23     14.24 o
  -5  10   7        5.23        5.17     11.92 o
  -4  10   7       30.80       40.35     11.98 o
  -3  10   7       73.79       83.02      6.33 o
  -2  10   7        8.55       17.31     10.73 o
  -1  10   7       11.79       12.11      9.46 o
   0  10   7       31.07       31.55      6.85 o
   1  10   7      189.28      198.93      7.23 o
   2  10   7       67.19       55.96      3.77 o
   3  10   7        4.11        2.29      4.37 o
   4  10   7       27.74       24.06      4.58 o
   5  10   7       11.06        6.08      4.33 o
   6  10   7        6.42        7.20      4.04 o
   7  10   7       14.65       12.87      7.58 o
   8  10   7        4.59        1.73      7.62 o
   9  10   7       34.44       37.74     15.17 o
  10  10   7       10.15       29.10     23.04 o
  11  10   7        6.27        6.73     18.05 o
  12  10   7       15.63       15.73     19.25 o
  13  10   7       45.06       50.82     20.76 o
  -8  11   7        1.94       -1.52     16.25 o
  -7  11   7       37.06       38.09     15.23 o
  -6  11   7       88.03       63.82     15.30 o
  -5  11   7       18.00       19.58     13.98 o
  -4  11   7       13.52       20.81     11.00 o
  -3  11   7        9.73       18.48     11.55 o
  -2  11   7      103.23      120.36      9.73 o
  -1  11   7       12.96       11.73      7.50 o
   0  11   7       14.51       11.73      6.75 o
   1  11   7       15.87       18.65      6.48 o
   2  11   7      290.76      327.40     11.22 o
   3  11   7       18.17       12.48      4.31 o
   4  11   7       15.16       15.56      4.93 o
   5  11   7        5.95        5.44      5.25 o
   6  11   7        4.80        4.87      5.05 o
   7  11   7       24.31       24.88      7.35 o
   8  11   7        1.98        3.17      9.58 o
   9  11   7        9.53       11.73     15.77 o
  10  11   7        0.55      -10.18     23.79 o
  11  11   7       18.78       25.06     18.46 o
  12  11   7       71.82      102.79     20.81 o
  -7  12   7        2.39        2.11     18.65 o
  -6  12   7        0.22        9.06     14.27 o
  -5  12   7        0.05        0.77     12.85 o
  -4  12   7       32.42       31.69     11.86 o
  -3  12   7        0.09       -1.37     10.64 o
  -2  12   7       10.42       13.81      9.58 o
  -1  12   7       24.06       14.24     10.37 o
   0  12   7       64.33       73.94     10.02 o
   1  12   7        0.00       -3.02      6.50 o
   2  12   7        3.82       -3.60      5.48 o
   3  12   7       33.28       29.16      4.95 o
   4  12   7       37.40       34.93      4.89 o
   5  12   7       10.67       16.71      5.69 o
   6  12   7      136.79      139.17     10.75 o
   7  12   7        0.78        4.70     13.14 o
   8  12   7        0.02        1.52     15.31 o
   9  12   7      121.67      124.96     18.60 o
  10  12   7       23.71       37.59     25.67 o
  11  12   7       17.92       24.37     19.17 o
  12  12   7        7.50        8.48     20.76 o
  -6  13   7        2.86       -2.50     16.14 o
  -5  13   7        4.13        6.52     15.92 o
  -4  13   7      158.96      165.67     16.77 o
  -3  13   7       24.92       32.64     11.73 o
  -2  13   7       84.33       88.67     11.24 o
  -1  13   7        1.38        4.62      9.60 o
   0  13   7       28.18       26.75     10.62 o
   1  13   7        4.44        2.67      9.81 o
   2  13   7        6.25        4.56      9.04 o
   3  13   7       23.01       27.26      7.45 o
   4  13   7       68.81       82.77      7.54 o
   5  13   7       36.58       31.51      9.23 o
   6  13   7       85.51       77.80      9.50 o
   7  13   7        9.78        6.69     10.16 o
   8  13   7        4.65       10.00     16.31 o
   9  13   7        5.53       -8.48     17.70 o
  10  13   7       44.81       69.70     27.33 o
  11  13   7       34.62       48.46     20.85 o
  -5  14   7        0.16        0.19     17.91 o
  -4  14   7        0.38       -2.86     17.04 o
  -3  14   7        0.00       -0.96     13.14 o
  -2  14   7       23.92       13.31     11.73 o
  -1  14   7        1.90        2.67     13.02 o
   0  14   7       27.11       29.10     12.11 o
   1  14   7       28.20       23.02     11.18 o
   2  14   7       33.55       37.97      9.98 o
   3  14   7       13.92       16.02     10.97 o
   4  14   7       13.16        6.19     11.86 o
   5  14   7        6.34        7.83     10.43 o
   6  14   7        0.04       -3.35      9.94 o
   7  14   7        8.67       16.97     10.50 o
   8  14   7        9.22       -3.06     16.87 o
   9  14   7        1.71        5.17     18.42 o
  10  14   7        0.34        2.86     27.96 o
  11  14   7        0.01       -9.83     21.21 o
  -3  15   7       11.30        6.37     14.29 o
  -2  15   7        7.28       10.35     13.21 o
  -1  15   7       93.91      113.16     21.84 o
   0  15   7        2.84        6.73     19.21 o
   1  15   7       14.58       23.29     18.87 o
   2  15   7       25.34       32.64     17.43 o
   3  15   7        3.82        1.84     10.62 o
   4  15   7        6.80        3.35     15.17 o
   5  15   7       25.51       25.91     11.04 o
   6  15   7       48.88       46.47     11.43 o
   7  15   7      106.97       98.47     12.03 o
   8  15   7       18.83       19.21     18.48 o
   9  15   7        3.63        0.77     19.33 o
  10  15   7        9.41        2.86     28.91 o
  -2  16   7        0.74        4.62     24.28 o
  -1  16   7       23.92       29.85     23.04 o
   0  16   7       17.39       22.75     21.56 o
   1  16   7        1.13       14.24     21.34 o
   2  16   7       47.96       46.37     27.95 o
   3  16   7        3.38        5.09     13.95 o
   4  16   7        3.44        2.83     17.02 o
   5  16   7       60.24       60.67     14.45 o
   6  16   7       12.89       17.68     14.90 o
   7  16   7        0.76       -2.86     18.38 o
   8  16   7        7.38        8.81     19.93 o
   0  17   7       18.63       32.64     32.33 o
   1  17   7       18.60       20.56     33.08 o
   2  17   7        1.46       -9.65     23.70 o
   3  17   7       48.80       55.87     29.85 o
   4  17   7        0.49        2.23     13.85 o
   5  17   7       13.06       11.02     14.06 o
   6  17   7        1.70        2.25      6.10 o
  -4 -16   8        0.07       10.00     29.64 o
  -3 -16   8       31.78       27.33     17.70 o
  -2 -16   8       18.23       11.73     14.64 o
  -1 -16   8        0.12        6.52     14.37 o
   0 -16   8        0.19        2.50     24.43 o
   1 -16   8        1.26       -3.66     25.42 o
  -6 -15   8        1.04        0.96     26.08 o
  -5 -15   8       14.04        6.52     17.27 o
  -3 -15   8        7.77        9.23     17.52 o
  -2 -15   8       15.33       10.99     14.62 o
  -1 -15   8        0.58       -1.14     18.36 o
   0 -15   8        0.09        2.67     15.75 o
   1 -15   8        0.00       -0.77     21.44 o
   2 -15   8        0.22       -0.58     23.56 o
   3 -15   8        1.62       12.69     24.03 o
   4 -15   8       10.37       -8.08     23.66 o
  -8 -14   8       27.13       29.41     22.56 o
  -7 -14   8        1.36      -16.97     28.67 o
  -6 -14   8        1.77       -0.96     27.04 o
  -5 -14   8        1.40       -2.32     17.56 o
  -4 -14   8      111.15      114.34     22.83 o
  -3 -14   8       10.98       18.40     10.64 o
  -2 -14   8      176.07      190.84     15.34 o
  -1 -14   8       34.55       43.22     11.49 o
   0 -14   8       57.19       62.05     13.54 o
   1 -14   8        5.76        0.39     14.12 o
   2 -14   8       19.70       16.97     12.00 o
   3 -14   8        5.75       14.75     20.77 o
   4 -14   8        0.00        0.58     22.40 o
   5 -14   8       40.59       28.22     23.43 o
  -9 -13   8       39.28       38.60     15.15 o
  -8 -13   8      106.34       97.51     23.00 o
  -7 -13   8       15.67       20.95     20.18 o
  -6 -13   8        4.55        2.67     18.19 o
  -5 -13   8       36.99       50.03     17.47 o
  -4 -13   8       37.66       37.59     15.46 o
  -3 -13   8        1.51       -0.19     19.66 o
  -2 -13   8       29.10       38.95      9.40 o
  -1 -13   8        0.73        4.87      9.37 o
   0 -13   8       69.21       70.63     10.97 o
   1 -13   8       16.64       18.48     12.75 o
   2 -13   8        4.13        4.45     11.57 o
   3 -13   8       18.84       18.25     10.54 o
   4 -13   8        1.26       -1.37     15.83 o
   5 -13   8        9.62        6.94     20.25 o
   6 -13   8       36.16       61.19     32.54 o
 -10 -12   8       26.00       28.81     15.17 o
  -9 -12   8        6.19        6.37     14.29 o
  -8 -12   8        6.22        3.66     14.80 o
  -7 -12   8      140.88      187.02     28.84 o
  -6 -12   8        6.10        4.62     16.93 o
  -5 -12   8        5.68       -2.67     14.58 o
  -4 -12   8       12.27       11.35     13.66 o
  -3 -12   8      139.05      160.71     18.64 o
  -2 -12   8       61.26       57.18     10.45 o
  -1 -12   8        2.25        3.66      9.60 o
   0 -12   8        7.19        6.15      7.79 o
   1 -12   8      140.83      173.62     13.16 o
   2 -12   8       20.56       18.12     10.99 o
   3 -12   8       54.11       53.01     10.31 o
   4 -12   8       29.96       26.47     12.42 o
   5 -12   8      157.12      143.61     16.29 o
   6 -12   8        0.08        4.81     20.18 o
   7 -12   8       72.71       56.30     31.64 o
 -10 -11   8       60.04       55.05     14.00 o
  -9 -11   8        0.58        1.52     14.35 o
  -8 -11   8       60.36       77.55     12.69 o
  -7 -11   8       41.45       49.04     11.47 o
  -6 -11   8       15.20        8.63     15.17 o
  -5 -11   8       14.39       18.59     19.62 o
  -4 -11   8        4.56        4.04     12.71 o
  -3 -11   8       93.19      101.96     12.89 o
  -2 -11   8       11.24       14.45     10.54 o
  -1 -11   8       24.67       30.66      7.70 o
   0 -11   8       44.66       42.52      7.48 o
   1 -11   8       94.18      104.20      8.39 o
   2 -11   8        0.20       -1.58      8.40 o
   3 -11   8       23.40       27.49     10.62 o
   4 -11   8        7.44        7.10     11.75 o
   5 -11   8        1.72       -0.39     12.38 o
   6 -11   8       66.24       38.78     10.89 o
   7 -11   8       45.39       52.00     20.60 o
   8 -11   8        0.23       -2.32     22.00 o
 -11 -10   8       14.15       17.66     16.56 o
 -10 -10   8        6.53       13.10     12.85 o
  -9 -10   8        0.49        3.83     17.08 o
  -8 -10   8       11.25       15.40     11.22 o
  -7 -10   8        5.56       10.00     12.27 o
  -6 -10   8      116.60      117.35     15.92 o
  -5 -10   8      125.15      124.97     14.58 o
  -4 -10   8       49.65       58.19     17.35 o
  -3 -10   8       36.79       39.99     11.75 o
  -2 -10   8        7.32        7.31     10.19 o
  -1 -10   8       27.88       30.56     10.33 o
   0 -10   8      293.01      301.43      9.66 o
   1 -10   8       17.82       22.39      5.84 o
   2 -10   8       11.63       14.43      6.04 o
   3 -10   8       62.62       60.16      6.62 o
   4 -10   8        5.49        7.47      9.02 o
   5 -10   8        3.66        7.70      9.62 o
   6 -10   8       20.78       16.50     14.43 o
   7 -10   8       23.85       19.08     11.16 o
   8 -10   8        3.11        8.81     12.27 o
   9 -10   8        5.66        6.15     24.03 o
 -11  -9   8        1.03       -1.52     16.10 o
 -10  -9   8      136.94      143.93     13.64 o
  -9  -9   8        1.20        4.62     13.48 o
  -8  -9   8       71.73       74.90     13.19 o
  -7  -9   8       30.47       31.55     13.71 o
  -6  -9   8        5.70        8.08      8.82 o
  -5  -9   8        5.27        2.11     12.52 o
  -4  -9   8       57.94       60.11     16.77 o
  -3  -9   8       45.92       50.41     11.02 o
  -2  -9   8        0.00       -3.25     13.81 o
  -1  -9   8      121.25      126.16      8.22 o
   0  -9   8       31.07       30.66      7.95 o
   1  -9   8        0.08       -2.94      7.12 o
   2  -9   8       11.10       11.18      6.17 o
   3  -9   8      123.86      115.69      6.54 o
   4  -9   8        4.01        0.91      7.99 o
   5  -9   8        2.14        2.86     10.14 o
   6  -9   8       35.73       27.04     12.69 o
   7  -9   8       69.30       94.79     13.23 o
   8  -9   8       23.78       13.81     11.54 o
   9  -9   8       38.02       39.99     18.42 o
  10  -9   8        5.48       -5.75     24.03 o
 -12  -8   8      100.74       76.83     20.91 o
 -11  -8   8       15.11       11.73     12.15 o
 -10  -8   8      113.68      108.78     11.87 o
  -9  -8   8       15.08       15.19     10.06 o
  -8  -8   8       21.19       22.37      9.44 o
  -7  -8   8       17.72       16.50      8.12 o
  -6  -8   8        1.04        2.86      8.25 o
  -5  -8   8       78.84       85.33      9.48 o
  -4  -8   8        5.07        1.52      8.21 o
  -3  -8   8      180.90      191.25     13.05 o
  -2  -8   8      313.66      313.85     17.69 o
  -1  -8   8      200.96      193.85      9.67 o
   0  -8   8        4.14        8.75      9.96 o
   1  -8   8       37.45       42.08      6.65 o
   2  -8   8       58.75       62.86      6.85 o
   3  -8   8       70.33       70.06      6.69 o
   4  -8   8        0.12        4.45      7.89 o
   5  -8   8      273.61      273.87     12.86 o
   6  -8   8       13.94       15.94     12.85 o
   7  -8   8        3.12        3.66      9.83 o
   8  -8   8       11.94        6.73     12.87 o
   9  -8   8        1.07        0.77     12.27 o
  10  -8   8        0.00        0.96     13.91 o
 -12  -7   8       71.88       53.41     17.02 o
 -11  -7   8       14.41       16.97     14.62 o
 -10  -7   8      369.54      365.95     14.85 o
  -9  -7   8       38.86       41.24      9.62 o
  -8  -7   8      420.61      439.44     13.96 o
  -7  -7   8       73.93       72.29      7.79 o
  -6  -7   8      900.12      932.53     22.89 o
  -5  -7   8      186.53      197.83     13.27 o
  -4  -7   8      190.42      193.18     12.34 o
  -3  -7   8      357.59      339.96     13.82 o
  -2  -7   8      155.22      164.27      8.55 o
  -1  -7   8     1191.68     1246.67     35.00 o
   0  -7   8      234.38      267.37     11.12 o
   1  -7   8       47.44       51.47      8.35 o
   2  -7   8        6.72        6.37      6.58 o
   3  -7   8       61.42       74.90      7.45 o
   4  -7   8        2.72        3.46      7.33 o
   5  -7   8      314.54      348.14     12.43 o
   6  -7   8        9.76        3.46     11.90 o
   7  -7   8      154.10      172.16     10.93 o
   8  -7   8       51.37       44.12     12.15 o
   9  -7   8       30.50       36.74     14.12 o
  10  -7   8        3.08       10.35     15.17 o
  11  -7   8        1.06        5.17     17.49 o
 -12  -6   8       16.44       17.08     15.13 o
 -11  -6   8      108.05      107.05     15.22 o
 -10  -6   8        0.58       -4.62      8.63 o
  -9  -6   8        0.10       -0.96      7.93 o
  -8  -6   8       10.60       16.73      7.95 o
  -7  -6   8      183.06      172.17      8.37 o
  -6  -6   8        3.07       -1.92      6.73 o
  -5  -6   8       54.91       48.28      5.98 o
  -4  -6   8      505.52      492.31     17.85 o
  -3  -6   8      730.09      715.40     25.24 o
  -2  -6   8      318.19      286.49     10.34 o
  -1  -6   8      161.28      146.63      7.74 o
   0  -6   8      741.22      774.23     21.52 o
   1  -6   8       43.29       44.32     12.56 o
   2  -6   8      521.82      543.51     19.42 o
   3  -6   8      268.71      264.78      9.93 o
   4  -6   8      223.43      214.98      9.36 o
   5  -6   8        0.71        0.23      2.21 o
   6  -6   8      171.43      154.80      9.31 o
   7  -6   8       12.80        6.52      8.63 o
   8  -6   8        2.80        9.38      9.94 o
   9  -6   8        2.39        1.14     10.91 o
  10  -6   8       86.50       89.74     14.72 o
  11  -6   8        6.37        8.08     13.64 o
 -12  -5   8       22.25       20.45     15.17 o
 -11  -5   8        2.46        5.96     13.68 o
 -10  -5   8        3.71        6.52     12.46 o
  -9  -5   8        5.98        8.48      6.94 o
  -8  -5   8      100.32      109.36      7.25 o
  -7  -5   8       41.88       46.93      7.41 o
  -6  -5   8       90.88       82.77      7.31 o
  -5  -5   8      639.48      665.61     16.46 o
  -4  -5   8       46.71       51.82      8.20 o
  -3  -5   8     1321.65     1376.57     37.11 o
  -2  -5   8      185.86      172.19      8.74 o
  -1  -5   8      679.17      665.13     18.62 o
   0  -5   8      276.98      302.37     10.89 o
   1  -5   8      361.07      351.37     17.17 o
   2  -5   8        5.69        8.81      6.35 o
   3  -5   8       40.21       46.37      7.37 o
   4  -5   8        2.58        0.39      6.19 o
   5  -5   8       22.34       17.62      5.83 o
   6  -5   8      207.50      226.50     12.53 o
   7  -5   8       27.73       23.70      8.24 o
   8  -5   8       92.50       85.33      9.98 o
   9  -5   8       18.63       28.65     10.39 o
  10  -5   8        2.22        3.46     11.53 o
  11  -5   8      101.71      127.76     14.10 o
  12  -5   8       90.79       97.24     19.14 o
 -12  -4   8       14.11       11.35     14.86 o
 -11  -4   8       49.64       47.12     13.91 o
 -10  -4   8       18.54       17.08     13.64 o
  -9  -4   8       20.17       17.66      8.27 o
  -8  -4   8        0.41       -1.14      7.25 o
  -7  -4   8       65.38       60.53      5.83 o
  -6  -4   8       94.75       90.53      6.60 o
  -5  -4   8      332.67      320.79      9.45 o
  -4  -4   8      142.90      132.21      7.97 o
  -3  -4   8       31.32       33.60      7.23 o
  -2  -4   8       19.26       16.17      6.69 o
  -1  -4   8       59.86       52.79      6.04 o
   0  -4   8      521.71      569.02     17.26 o
   1  -4   8       50.78       51.24      5.54 o
   2  -4   8        1.94        4.81      4.62 o
   3  -4   8        3.27        0.77      5.34 o
   4  -4   8       36.86       34.59      5.54 o
   5  -4   8        5.70        3.39      4.43 o
   6  -4   8        6.00        3.83      5.96 o
   7  -4   8      351.88      338.92     11.74 o
   8  -4   8        3.71       10.35      8.65 o
   9  -4   8       42.20       42.66      9.96 o
  10  -4   8        1.58        2.11     10.79 o
  11  -4   8        4.36        4.21     12.29 o
  12  -4   8       25.75       30.78     15.07 o
 -12  -3   8        1.49        0.58     15.25 o
 -11  -3   8        3.73        0.39     18.96 o
 -10  -3   8        1.61        4.04     16.97 o
  -9  -3   8        2.79        5.17     10.54 o
  -8  -3   8        6.12        5.56      5.17 o
  -7  -3   8       31.36       29.41      6.17 o
  -6  -3   8        9.64        2.11      5.77 o
  -5  -3   8      505.19      543.46     16.17 o
  -4  -3   8      311.09      319.30     11.39 o
  -3  -3   8       56.06       52.21      7.21 o
  -2  -3   8       95.67       88.16      6.25 o
  -1  -3   8       76.85       72.19      6.00 o
   0  -3   8      164.84      184.10      8.04 o
   1  -3   8      416.33      436.78     14.15 o
   2  -3   8       90.06       85.95      4.33 o
   3  -3   8       31.07       31.39      4.66 o
   4  -3   8       51.38       58.19      4.87 o
   5  -3   8       33.75       29.41      4.37 o
   6  -3   8      122.97      117.35      6.00 o
   7  -3   8        1.26       -5.56      7.85 o
   8  -3   8      361.79      378.31     15.64 o
   9  -3   8        0.13       -4.21     10.37 o
  10  -3   8       61.35       55.05     10.29 o
  11  -3   8       76.51       88.15     12.23 o
  12  -3   8        3.68        5.75     13.64 o
  13  -3   8       21.52       32.17     31.94 o
 -12  -2   8        0.02       -1.73     14.66 o
 -11  -2   8       33.82       25.06     18.88 o
 -10  -2   8       28.10       41.58     12.15 o
  -9  -2   8       16.94       14.02     15.36 o
  -8  -2   8        6.97        1.52     12.63 o
  -7  -2   8       73.73       72.52      5.67 o
  -6  -2   8       56.27       53.22      4.85 o
  -5  -2   8      511.49      566.34     21.80 o
  -4  -2   8      215.32      207.33      8.80 o
  -3  -2   8      606.35      594.68     18.28 o
  -2  -2   8       12.66       14.04      5.05 o
  -1  -2   8        3.53        7.20      5.65 o
   0  -2   8       19.86       18.36      4.41 o
   1  -2   8      138.60      132.43      5.06 o
   2  -2   8       31.43       40.10      3.60 o
   3  -2   8       56.67       59.71      3.66 o
   4  -2   8       27.62       25.62      4.08 o
   5  -2   8        6.23        6.15      3.44 o
   6  -2   8       81.64       65.15      4.93 o
   7  -2   8       14.28       11.35      4.02 o
   8  -2   8        0.04        2.11      3.83 o
   9  -2   8        0.03       -0.96      8.69 o
  10  -2   8       11.10       15.73     11.00 o
  11  -2   8       13.95       13.62     12.89 o
  12  -2   8        1.89        0.58     12.73 o
  13  -2   8        0.22        0.77     21.27 o
 -12  -1   8        0.25        5.75     15.17 o
 -11  -1   8        7.39       11.35     15.61 o
 -10  -1   8       38.21       35.06     11.98 o
  -9  -1   8        5.83        6.37     10.43 o
  -8  -1   8        4.21        5.56      9.02 o
  -7  -1   8      316.22      334.30     14.70 o
  -6  -1   8       94.26       70.87      4.68 o
  -5  -1   8      612.15      664.17     19.32 o
  -4  -1   8        4.28        3.46      6.13 o
  -3  -1   8      350.11      365.75     10.74 o
  -2  -1   8       25.16       28.42      4.95 o
  -1  -1   8      127.49      119.89      4.02 o
   0  -1   8        9.43       11.16      4.21 o
   1  -1   8      153.23      152.93      5.35 o
   2  -1   8      331.34      383.38     10.15 o
   3  -1   8      206.82      220.16      5.82 o
   4  -1   8      111.66      104.75      3.87 o
   5  -1   8        7.84        8.63      3.67 o
   6  -1   8      206.42      200.20      6.67 o
   7  -1   8       15.29       14.45      3.06 o
   8  -1   8       47.04       43.58      7.33 o
   9  -1   8        6.89        4.98      8.06 o
  10  -1   8       35.22       42.49      9.40 o
  11  -1   8       11.05       12.69     10.39 o
  12  -1   8        1.14       -0.19     13.83 o
  13  -1   8        5.84        4.62     18.31 o
 -12   0   8       29.55       22.75     17.74 o
 -11   0   8       92.42      107.63     16.12 o
 -10   0   8       38.53       34.74     13.56 o
  -9   0   8       49.78       67.19     10.91 o
  -8   0   8        6.61        8.63      8.81 o
  -7   0   8       13.78       15.94      8.08 o
  -6   0   8      239.06      234.95     11.06 o
  -5   0   8       75.70       83.29      7.60 o
  -4   0   8      122.25      117.05      8.41 o
  -3   0   8      193.32      174.17      7.14 o
  -2   0   8       68.31       55.84      5.03 o
  -1   0   8      140.77      142.38      4.35 o
   0   0   8       77.55       93.83      3.91 o
   1   0   8     1138.94     1160.24     31.81 o
   2   0   8       72.28       80.06      2.88 o
   3   0   8       20.87       35.62      2.73 o
   4   0   8       40.46       35.13      2.88 o
   5   0   8        9.74        8.81      2.71 o
   6   0   8      657.14      649.35     18.39 o
   7   0   8       21.64       17.64      5.11 o
   8   0   8        1.62        0.96      6.96 o
   9   0   8       53.30       64.48      9.58 o
  10   0   8       72.26       94.52     11.06 o
  11   0   8       15.77        9.06     11.94 o
  12   0   8        4.55        6.15     11.55 o
  13   0   8       12.90        7.10     17.29 o
 -12   1   8        3.68       -3.06     16.87 o
 -11   1   8       14.68       12.31     15.36 o
 -10   1   8        5.13        8.48     16.71 o
  -9   1   8        1.75        7.70     10.62 o
  -8   1   8        3.94       -4.04      8.86 o
  -7   1   8        2.12       -1.37      8.12 o
  -6   1   8       85.08       98.89      8.28 o
  -5   1   8       12.00       10.81      9.65 o
  -4   1   8      467.50      484.34     14.65 o
  -3   1   8      225.67      234.41      7.79 o
  -2   1   8      199.87      190.53      5.80 o
  -1   1   8       47.54       35.67      3.66 o
   0   1   8      723.09      687.73     13.67 o
   1   1   8      902.64      936.62     20.41 o
   2   1   8      102.02       96.04      3.17 o
   3   1   8      355.68      353.02      7.72 o
   4   1   8     1360.18     1359.33     32.90 o
   5   1   8       12.75       11.49      2.17 o
   6   1   8      190.79      162.15      6.00 o
   7   1   8       43.87       34.78      5.25 o
   8   1   8      370.33      375.63     12.37 o
   9   1   8      344.57      384.80     13.07 o
  10   1   8       32.18       28.50      8.44 o
  11   1   8        1.28        0.96      9.67 o
  12   1   8        1.04       11.35     13.27 o
  13   1   8       65.08       61.84     12.87 o
  14   1   8        0.42       -0.58     29.75 o
 -11   2   8        0.22        0.39     13.56 o
 -10   2   8       71.57       58.19     14.39 o
  -9   2   8       15.01       17.89      9.85 o
  -8   2   8       48.69       57.97      9.71 o
  -7   2   8        8.17        9.38      6.71 o
  -6   2   8       38.54       32.97      6.21 o
  -5   2   8       24.64       24.66      5.65 o
  -4   2   8     1670.43     1711.39     39.09 o
  -3   2   8        3.53       -5.11      7.41 o
  -2   2   8     1691.68     1768.25     42.42 o
  -1   2   8       18.51       13.23      3.12 o
   0   2   8      512.89      514.88     11.15 o
   1   2   8      342.80      331.86      7.79 o
   2   2   8      122.68      125.94      2.92 o
   3   2   8        3.97        5.13      0.75 o
   4   2   8       86.91       94.20      3.17 o
   5   2   8       44.63       39.29      2.00 o
   6   2   8        3.88        4.27      2.67 o
   7   2   8       32.49       34.49      4.60 o
   8   2   8       54.59       44.11      5.88 o
   9   2   8      139.33      128.41      8.18 o
  10   2   8        1.33        2.11      7.87 o
  11   2   8       46.26       52.41     11.45 o
  12   2   8       21.69       19.58      9.08 o
  13   2   8       41.51       60.74     27.24 o
  14   2   8       30.95       35.06     21.03 o
 -11   3   8       47.62       43.03     16.56 o
 -10   3   8        1.04        0.39     10.27 o
  -9   3   8       22.67       22.75      9.79 o
  -8   3   8        0.10       -1.14      7.64 o
  -7   3   8       57.88       63.59      8.84 o
  -6   3   8        0.69        0.19      6.04 o
  -5   3   8       36.54       37.06      5.57 o
  -4   3   8      107.16      107.06      5.73 o
  -3   3   8      437.88      452.87     12.23 o
  -2   3   8       48.22       47.88      4.06 o
  -1   3   8       49.72       59.34      4.43 o
   0   3   8       12.92        8.79      1.69 o
   1   3   8        2.60        2.42      1.64 o
   2   3   8      917.99      873.71     17.89 o
   3   3   8      281.40      250.64      6.05 o
   4   3   8       11.58       15.48      3.08 o
   5   3   8       77.26       82.68      4.91 o
   6   3   8      217.22      210.54      5.12 o
   7   3   8       67.99       58.73      3.75 o
   8   3   8      436.97      377.25     13.34 o
   9   3   8       11.63       11.53      6.31 o
  10   3   8       72.97       75.13      7.21 o
  11   3   8      125.19      150.66      9.87 o
  12   3   8        2.68        8.48     10.02 o
  13   3   8       67.24       87.63     19.98 o
  14   3   8        3.63        8.23     20.70 o
 -11   4   8       12.96        7.31     17.49 o
 -10   4   8      200.06      201.34     18.51 o
  -9   4   8        1.70        2.86      9.77 o
  -8   4   8       78.81       73.94     13.35 o
  -7   4   8        0.69       -1.14      6.87 o
  -6   4   8       58.38       57.13      7.14 o
  -5   4   8       98.41       89.22      6.29 o
  -4   4   8      169.02      163.13      5.47 o
  -3   4   8      219.72      215.57      6.73 o
  -2   4   8      248.70      246.33      6.44 o
  -1   4   8      135.43      126.37      3.85 o
   0   4   8      277.51      256.08      6.62 o
   1   4   8        0.11        1.04      2.63 o
   2   4   8      420.52      390.46      8.16 o
   3   4   8      468.85      452.63      9.38 o
   4   4   8       52.57       65.21      4.04 o
   5   4   8       11.31       11.69      3.19 o
   6   4   8        1.43        1.88      3.66 o
   7   4   8       32.06       25.52      4.58 o
   8   4   8      118.08       99.75      5.77 o
   9   4   8        0.01        3.83      9.00 o
  10   4   8        0.76        0.58     10.23 o
  11   4   8       37.49       32.97     13.21 o
  12   4   8        1.86       -4.21     17.49 o
  13   4   8       14.40       13.50     19.27 o
  14   4   8       27.87       31.09     20.87 o
 -11   5   8       11.33       13.81     18.04 o
 -10   5   8        9.70        9.23     15.00 o
  -9   5   8      109.71       92.64     13.35 o
  -8   5   8        0.85        2.50     10.18 o
  -7   5   8       34.55       28.65      9.06 o
  -6   5   8        9.11       10.85      4.35 o
  -5   5   8       14.51       11.53      4.77 o
  -4   5   8      818.45      893.10     22.14 o
  -3   5   8        0.74        1.29      3.44 o
  -2   5   8        5.67        9.15      3.33 o
  -1   5   8       30.74       32.81      3.12 o
   0   5   8       30.58       28.11      1.90 o
   1   5   8        2.49        2.75      2.79 o
   2   5   8      118.13      109.24      4.41 o
   3   5   8      141.30      130.20      4.33 o
   4   5   8      121.51      134.90      6.04 o
   5   5   8        6.14       10.16      4.21 o
   6   5   8       20.00       23.06      3.60 o
   7   5   8        0.54       -1.08      4.10 o
   8   5   8        4.26        9.83      8.25 o
   9   5   8      284.56      279.41     12.53 o
  10   5   8       86.58       96.14     10.89 o
  11   5   8        9.33       13.10     16.15 o
  12   5   8       27.50       33.45     25.02 o
  13   5   8       27.87       42.12     19.62 o
  14   5   8        1.78       -8.81     20.76 o
 -10   6   8        9.98       12.11     17.49 o
  -9   6   8        0.28       -7.85     15.38 o
  -8   6   8       33.68       41.94     12.04 o
  -7   6   8        0.08       -1.52      7.68 o
  -6   6   8      140.73      157.21      9.38 o
  -5   6   8       17.25       16.23      4.04 o
  -4   6   8       31.68       32.97      4.06 o
  -3   6   8       92.52       82.11      5.32 o
  -2   6   8       53.56       47.59      3.39 o
  -1   6   8       76.03       62.42      3.42 o
   0   6   8      292.60      301.00      7.47 o
   1   6   8        0.04        0.66      1.88 o
   2   6   8      123.91      114.99      4.35 o
   3   6   8       32.33       33.64      3.48 o
   4   6   8      152.07      153.52      5.94 o
   5   6   8       30.02       32.02      4.93 o
   6   6   8        2.96        2.88      4.50 o
   7   6   8      293.85      278.28      7.52 o
   8   6   8       40.92       46.37      9.83 o
   9   6   8        1.53        6.15     10.60 o
  10   6   8       17.14       13.10     12.15 o
  11   6   8       39.20       66.28     16.95 o
  12   6   8        0.24        3.83     17.62 o
  13   6   8       35.64       61.19     19.96 o
  14   6   8        0.10        9.83     20.95 o
  -9   7   8        0.13        4.98     20.37 o
  -8   7   8       35.86       34.08     12.63 o
  -7   7   8        0.04        7.47     12.65 o
  -6   7   8        4.32        2.50      6.54 o
  -5   7   8       85.55       94.26      6.73 o
  -4   7   8        7.02        6.94      6.58 o
  -3   7   8        0.41       -0.56      2.77 o
  -2   7   8      122.97      110.93      4.85 o
  -1   7   8        5.29        4.14      3.15 o
   0   7   8      270.58      264.27      7.12 o
   1   7   8       20.02       14.49      2.19 o
   2   7   8        0.08        2.23      1.56 o
   3   7   8       54.96       44.97      4.00 o
   4   7   8        9.05        9.89      4.81 o
   5   7   8       38.35       45.09      4.77 o
   6   7   8        1.71        3.08      5.83 o
   7   7   8       94.69       81.98      4.91 o
   8   7   8       24.11       33.45     10.27 o
   9   7   8        0.03       -7.10      9.38 o
  10   7   8       20.82       28.50     15.40 o
  11   7   8       18.86       10.81     16.60 o
  12   7   8        0.16       -3.83     17.85 o
  13   7   8        8.68        1.37     19.71 o
  -9   8   8       37.58       37.74     15.50 o
  -8   8   8        1.25        5.75     15.77 o
  -7   8   8        1.74       -1.73     16.77 o
  -6   8   8       10.21       14.24     10.77 o
  -5   8   8      284.34      310.36     10.25 o
  -4   8   8        9.93        8.48      5.98 o
  -3   8   8      161.62      173.27      9.12 o
  -2   8   8       27.77       26.33      6.40 o
  -1   8   8      502.97      495.23     16.08 o
   0   8   8        2.29        3.13      3.17 o
   1   8   8       69.08       70.25      2.90 o
   2   8   8        0.61        1.27      3.27 o
   3   8   8       30.16       25.91      4.02 o
   4   8   8        0.94        2.19      5.30 o
   5   8   8      294.52      291.33      8.82 o
   6   8   8       17.04       14.27      4.81 o
   7   8   8      232.75      212.47      7.97 o
   8   8   8        0.57      -10.00     17.72 o
   9   8   8      138.51      139.32     15.72 o
  10   8   8        2.42       11.35     15.23 o
  11   8   8      107.98      108.21     18.18 o
  12   8   8        0.42       18.59     18.65 o
  13   8   8        1.69       -6.94     27.92 o
  -9   9   8        7.80        3.66     23.31 o
  -8   9   8       22.08       30.16     15.23 o
  -7   9   8       14.14       14.02     12.89 o
  -6   9   8       55.29       77.55     14.18 o
  -5   9   8        2.36        5.96     10.37 o
  -4   9   8       31.66       30.93      7.56 o
  -3   9   8        0.76        3.46      6.69 o
  -2   9   8       74.14       64.71      7.58 o
  -1   9   8      291.83      322.23     13.96 o
   0   9   8       23.32       19.52      5.21 o
   1   9   8      112.24      101.88      4.91 o
   2   9   8        5.12        3.62      2.86 o
   3   9   8       30.96       22.40      2.75 o
   4   9   8      100.15      102.71      6.08 o
   5   9   8      580.73      548.40     14.77 o
   6   9   8       53.80       55.52      7.50 o
   7   9   8        5.05        4.52      9.06 o
   8   9   8       28.83       42.12     13.50 o
   9   9   8       12.60        5.56     14.20 o
  10   9   8       12.75       17.31     15.92 o
  11   9   8        3.26       -1.37     17.20 o
  12   9   8       68.39       51.22     19.25 o
  13   9   8        5.40       -3.46     19.79 o
  -8  10   8       21.36       18.48     31.96 o
  -7  10   8      214.13      180.27     15.64 o
  -6  10   8       46.99       41.78     12.73 o
  -5  10   8       73.94       60.32     13.79 o
  -4  10   8       12.08       13.62     10.14 o
  -3  10   8        0.13        3.06      6.69 o
  -2  10   8       94.14      107.92     10.37 o
  -1  10   8       91.84       99.72      9.13 o
   0  10   8      106.21       96.70      6.83 o
   1  10   8      228.28      223.59      7.41 o
   2  10   8       20.14       15.40      3.46 o
   3  10   8      170.10      171.96      6.60 o
   4  10   8       27.84       24.10      2.94 o
   5  10   8       11.86        9.60      6.81 o
   6  10   8       42.32       45.37      7.04 o
   7  10   8       84.75       90.39      8.43 o
   8  10   8        4.97       13.31     13.66 o
   9  10   8        0.01        7.10     21.12 o
  10  10   8        7.60       17.31     16.50 o
  11  10   8       20.55       22.37     18.10 o
  12  10   8       11.44        5.96     19.42 o
  13  10   8       12.46       12.11     20.56 o
  -7  11   8       70.14       60.53     15.75 o
  -6  11   8        7.93        3.83     13.41 o
  -5  11   8       18.89       22.10     12.25 o
  -4  11   8        4.27       -1.14     15.29 o
  -3  11   8        4.64        4.98      9.79 o
  -2  11   8        0.08        6.73      8.84 o
  -1  11   8        2.08        0.77      9.38 o
   0  11   8      180.61      186.66      9.48 o
   1  11   8        3.63        4.56      6.75 o
   2  11   8      143.48      147.27      6.75 o
   3  11   8       14.56       15.44      4.72 o
   4  11   8       15.89       20.72      7.56 o
   5  11   8       91.96       95.43      8.49 o
   6  11   8        1.59        7.97      9.65 o
   7  11   8       57.33       51.30      7.56 o
   8  11   8        1.14       -2.32     20.87 o
   9  11   8       42.12       30.62     16.12 o
  10  11   8        2.39        3.46     17.12 o
  11  11   8       26.72       29.56     18.69 o
  12  11   8        4.21       17.08     20.18 o
  -6  12   8        0.86       -0.77     15.31 o
  -5  12   8        0.00        6.15     19.08 o
  -4  12   8        0.86        2.11     11.96 o
  -3  12   8       98.62       94.26     11.58 o
  -2  12   8       17.13       15.61      9.87 o
  -1  12   8       44.10       48.28      8.86 o
   0  12   8       47.27       39.47      7.68 o
   1  12   8       94.24      105.32      7.75 o
   2  12   8        1.31        1.35      5.54 o
   3  12   8       23.32       23.58      8.26 o
   4  12   8       13.14       18.32      8.30 o
   5  12   8        0.35        0.31      8.63 o
   6  12   8       11.49       10.25      8.42 o
   7  12   8        1.88        0.91      8.32 o
   8  12   8       60.79       62.49     16.44 o
   9  12   8        2.98        0.96     16.98 o
  10  12   8       40.62       37.24     18.44 o
  11  12   8        1.51       -7.10     19.58 o
  12  12   8       21.76       12.50     29.62 o
  -5  13   8        0.00       -0.19     17.91 o
  -4  13   8        0.37        5.17     13.06 o
  -3  13   8       56.22       75.38     14.93 o
  -2  13   8       73.44       79.29     12.35 o
  -1  13   8       31.72       22.10     13.70 o
   0  13   8        4.08        4.21      8.42 o
   1  13   8       21.81       25.91      7.62 o
   2  13   8        2.65       11.94     20.06 o
   3  13   8       14.40       12.75      9.02 o
   4  13   8        0.19        5.29     11.18 o
   5  13   8        1.15        4.96      9.06 o
   6  13   8        1.78        5.46      9.48 o
   7  13   8       20.61       14.00      9.50 o
   8  13   8       63.46       73.94     17.41 o
   9  13   8       16.22       26.91     18.27 o
  10  13   8        2.09       -2.11     19.27 o
  11  13   8        2.83        6.52     20.74 o
  -4  14   8        5.87       11.92     23.66 o
  -3  14   8        0.00       -8.81     22.06 o
  -2  14   8        7.51       11.53     29.41 o
  -1  14   8        0.28       16.17     27.88 o
   0  14   8        0.00       -4.62     18.65 o
   1  14   8        0.72        2.86     16.85 o
   2  14   8       14.14       11.47     11.88 o
   3  14   8       16.62       18.42      9.87 o
   4  14   8       15.18       11.69     12.42 o
   5  14   8        9.47        5.77     11.10 o
   6  14   8        0.78        6.06     12.40 o
   7  14   8       12.12        9.87     14.68 o
   8  14   8        2.92        7.10     17.51 o
   9  14   8       51.36       48.47     19.31 o
  10  14   8        0.01       13.10     20.39 o
  -3  15   8       30.67       49.64     25.21 o
  -2  15   8        3.92      -11.53     32.33 o
  -1  15   8       19.73       36.74     30.93 o
   0  15   8        1.10        3.46     20.72 o
   1  15   8        6.14        0.96     20.08 o
   2  15   8       11.22       31.38     26.89 o
   3  15   8        0.05        5.25     11.77 o
   4  15   8        6.81       14.49     14.26 o
   5  15   8        5.78        3.81     12.60 o
   6  15   8        7.41       13.41     11.77 o
   7  15   8       55.58       81.52     25.29 o
   8  15   8        4.54        9.06     18.69 o
   9  15   8        2.14       12.11     20.18 o
  -1  16   8        1.79        0.19     22.77 o
   0  16   8        5.20       17.89     22.89 o
   1  16   8        4.13        0.96     21.83 o
   2  16   8        0.69        3.83     29.50 o
   3  16   8       56.15       71.15     12.98 o
   4  16   8        4.34       10.89     15.13 o
   5  16   8        5.58        5.40     12.90 o
   6  16   8        4.89        9.19     13.41 o
   7  16   8        2.05       -7.70     26.16 o
   8  16   8       73.51       91.85     21.28 o
   2  17   8       31.05       35.56     23.99 o
   3  17   8        4.20       10.99     32.17 o
   4  17   8        1.29        5.48     17.08 o
   5  17   8        1.21       -3.94     16.68 o
  -3 -16   9        1.50        7.85     18.96 o
  -2 -16   9        6.03        7.47     16.14 o
  -1 -16   9        1.06       -3.46     18.81 o
   0 -16   9       18.49        5.17     25.93 o
  -5 -15   9       22.22       21.33     18.83 o
  -4 -15   9        2.54        4.81     20.00 o
  -3 -15   9       22.67       23.83     19.10 o
  -2 -15   9       61.64       61.84     19.85 o
  -1 -15   9       11.89       15.61     16.33 o
   0 -15   9        9.58        0.19     14.60 o
   1 -15   9       19.42       28.21     14.58 o
   2 -15   9        3.43       10.35     24.18 o
   3 -15   9       27.67      -10.35     35.52 o
  -7 -14   9        1.05       -6.15     30.02 o
  -6 -14   9       34.13       35.89     28.25 o
  -5 -14   9        7.18        8.08     18.29 o
  -4 -14   9       45.74       37.91     16.91 o
  -3 -14   9       84.14       82.91     13.64 o
  -2 -14   9       67.04       68.09     15.79 o
  -1 -14   9      108.71       84.82     13.54 o
   0 -14   9        2.46        2.11     14.26 o
   1 -14   9        3.95        0.00      1.92 o
   2 -14   9       36.49       46.37     13.21 o
   3 -14   9       20.13       17.08     32.33 o
   4 -14   9       11.43       18.25     23.21 o
  -8 -13   9       26.11       20.81     23.66 o
  -7 -13   9       13.83       14.96     21.35 o
  -6 -13   9       12.62       12.11     19.79 o
  -5 -13   9       14.21       16.50     18.05 o
  -4 -13   9        1.01        1.52     16.25 o
  -3 -13   9       30.06       35.25     13.10 o
  -2 -13   9        1.92       -8.82     15.48 o
  -1 -13   9        5.14        7.39      8.28 o
   0 -13   9        4.79       -0.19     11.48 o
   1 -13   9       28.48       23.70     11.35 o
   2 -13   9       11.40       11.92     11.31 o
   3 -13   9       61.10       60.97     14.74 o
   4 -13   9       48.74       52.81     13.10 o
   5 -13   9        0.14       -6.37     21.56 o
   6 -13   9       60.91       67.42     23.91 o
  -9 -12   9       16.54       10.99     24.45 o
  -8 -12   9       21.97       30.31     22.60 o
  -7 -12   9        2.33        2.86     28.91 o
  -6 -12   9        1.42        3.25     18.59 o
  -5 -12   9      179.61      230.24     20.20 o
  -4 -12   9        0.13       -0.96     15.07 o
  -3 -12   9      109.42      112.88     15.34 o
  -2 -12   9       28.24       23.45     10.99 o
  -1 -12   9      231.91      246.51     13.39 o
   0 -12   9       11.43        6.69      7.02 o
   1 -12   9       93.59      103.35     11.27 o
   2 -12   9        0.01        0.39     10.83 o
   3 -12   9       92.81      117.03     13.81 o
   4 -12   9       56.06       42.12     12.79 o
   5 -12   9       33.02       20.81     14.68 o
   6 -12   9        5.01        3.83     21.10 o
   7 -12   9        5.54       17.08     22.81 o
 -10 -11   9        2.28       -1.14     13.39 o
  -9 -11   9       34.03       36.89     23.76 o
  -8 -11   9        3.79        1.92     30.00 o
  -7 -11   9       15.80       10.99     19.02 o
  -6 -11   9        4.25        8.08     16.97 o
  -5 -11   9       53.60       80.26     22.87 o
  -4 -11   9       25.87       30.62     14.12 o
  -3 -11   9       49.55       50.22     13.56 o
  -2 -11   9        8.78        6.56     10.18 o
  -1 -11   9      101.20       87.01      9.13 o
   0 -11   9        0.03        1.88      8.84 o
   1 -11   9        0.57        6.37      7.85 o
   2 -11   9        0.71        4.21     11.33 o
   3 -11   9        4.02       -1.92     10.19 o
   4 -11   9       16.31        7.47     10.54 o
   5 -11   9       30.06       34.26     11.20 o
   6 -11   9        5.08        1.73     16.56 o
   7 -11   9        2.85       -1.73     12.90 o
   8 -11   9       15.58        7.47     31.44 o
 -10 -10   9       13.21        9.23     14.41 o
  -9 -10   9        1.00        5.36     12.46 o
  -8 -10   9        0.46        0.00      1.92 o
  -7 -10   9      113.85      109.93     18.33 o
  -6 -10   9       26.11       11.92     15.23 o
  -5 -10   9       39.08       29.56     14.18 o
  -4 -10   9       23.22       26.91     18.69 o
  -3 -10   9        5.39        8.63     12.08 o
  -2 -10   9       30.30       24.85     10.79 o
  -1 -10   9        8.80       10.58      9.62 o
   0 -10   9       81.04       71.84      8.20 o
   1 -10   9       16.84       18.71      9.23 o
   2 -10   9       85.52       81.09      8.43 o
   3 -10   9       18.63       14.84      7.91 o
   4 -10   9       39.54       52.20     14.24 o
   5 -10   9       10.49       11.73     10.35 o
   6 -10   9       53.40       38.77     11.41 o
   7 -10   9        0.00       -3.25     11.90 o
   8 -10   9       39.45       40.35     18.85 o
   9 -10   9        0.03        7.70     24.24 o
 -10  -9   9        2.14       -2.86     17.22 o
  -9  -9   9        0.08       -1.14      9.75 o
  -8  -9   9       35.96       27.04      9.23 o
  -7  -9   9        5.31       -0.58     13.52 o
  -6  -9   9        7.73        2.50     14.60 o
  -5  -9   9      259.16      278.47     22.68 o
  -4  -9   9       79.85       77.08     13.16 o
  -3  -9   9       20.74       10.00     11.75 o
  -2  -9   9       11.05       15.40     15.56 o
  -1  -9   9       13.72       17.22      8.04 o
   0  -9   9        3.67        3.71      8.75 o
   1  -9   9      139.06      146.73      8.78 o
   2  -9   9      231.74      221.87      8.45 o
   3  -9   9        0.01       -1.98      7.18 o
   4  -9   9       28.35       23.76      7.12 o
   5  -9   9        6.09       10.99      9.83 o
   6  -9   9        4.39        6.73     10.37 o
   7  -9   9        0.00        1.14     13.17 o
   8  -9   9       17.23       22.89     14.06 o
   9  -9   9        1.03        4.04     13.83 o
 -11  -8   9        3.38       -1.14     18.15 o
 -10  -8   9       24.52       17.31      9.81 o
  -9  -8   9       18.58       14.02     10.60 o
  -8  -8   9       18.04       14.96      8.48 o
  -7  -8   9      132.81      125.28     13.66 o
  -6  -8   9       62.69       77.80     10.77 o
  -5  -8   9      146.84      135.74     10.66 o
  -4  -8   9       42.36       35.73     10.45 o
  -3  -8   9      268.85      249.20     15.34 o
  -2  -8   9        2.88        0.77     14.75 o
  -1  -8   9       14.52       13.08     10.29 o
   0  -8   9       10.89       17.83      8.44 o
   1  -8   9       10.74       18.29      6.92 o
   2  -8   9       26.67       18.98      5.84 o
   3  -8   9        0.18       -1.14      5.81 o
   4  -8   9        1.40        2.50      8.46 o
   5  -8   9        2.79        2.50     10.39 o
   6  -8   9      136.95      144.28     11.00 o
   7  -8   9       20.91       18.59     10.77 o
   8  -8   9        0.56       -2.11     13.48 o
   9  -8   9        2.46        3.66     18.31 o
  10  -8   9        8.20        6.94     14.62 o
 -11  -7   9       36.00       24.66     15.42 o
 -10  -7   9       38.15       30.16     14.47 o
  -9  -7   9        4.57        8.23      8.28 o
  -8  -7   9      404.10      403.54     15.61 o
  -7  -7   9        0.65        1.52      8.21 o
  -6  -7   9      122.19      135.74     12.60 o
  -5  -7   9       15.87       15.61     10.64 o
  -4  -7   9       45.06       59.45     10.27 o
  -3  -7   9        4.09        4.62      9.23 o
  -2  -7   9       31.61       28.50      8.88 o
  -1  -7   9      245.89      258.03     10.39 o
   0  -7   9        0.09        6.46      7.66 o
   1  -7   9       66.43       64.84      7.08 o
   2  -7   9      332.98      326.76     14.05 o
   3  -7   9       28.18       27.93      7.77 o
   4  -7   9       53.52       50.82      9.48 o
   5  -7   9       50.59       52.81      8.67 o
   6  -7   9        0.00        0.19     10.72 o
   7  -7   9        6.03       -0.39      9.87 o
   8  -7   9      144.61      130.62     12.05 o
   9  -7   9       18.97       19.58     12.27 o
  10  -7   9       13.24       17.08     15.36 o
  11  -7   9       42.79       33.60     15.60 o
 -11  -6   9       56.05       64.94     17.89 o
 -10  -6   9        6.42        6.94     15.42 o
  -9  -6   9        0.55        0.00      1.92 o
  -8  -6   9      113.01       98.90      9.65 o
  -7  -6   9        6.23        4.45      8.48 o
  -6  -6   9      181.41      187.43     12.53 o
  -5  -6   9       54.28       47.90     10.18 o
  -4  -6   9       11.16       10.18      9.19 o
  -3  -6   9       37.56       29.85      7.74 o
  -2  -6   9       15.09        7.47      8.04 o
  -1  -6   9       28.38       27.60      5.65 o
   0  -6   9      637.40      645.42     17.45 o
   1  -6   9      192.51      192.80     12.72 o
   2  -6   9     1382.06     1384.66     38.24 o
   3  -6   9        0.51       -6.37      8.12 o
   4  -6   9      488.94      495.95     19.16 o
   5  -6   9        4.09        6.52      7.64 o
   6  -6   9       23.11       30.62     12.11 o
   7  -6   9        6.38        2.11      9.25 o
   8  -6   9        1.55        3.46     10.37 o
   9  -6   9        7.46        6.94     13.31 o
  10  -6   9       11.11       17.89     12.90 o
  11  -6   9        0.82        3.06     14.35 o
 -12  -5   9       30.78       19.58     20.62 o
 -11  -5   9       72.40       62.29     15.33 o
 -10  -5   9       13.26        9.38     13.60 o
  -9  -5   9        8.36        4.45     11.92 o
  -8  -5   9       28.24       21.96      6.50 o
  -7  -5   9       27.81       35.06      7.39 o
  -6  -5   9        0.13       -7.10     10.19 o
  -5  -5   9      170.02      142.29      9.60 o
  -4  -5   9       35.17       26.91      7.91 o
  -3  -5   9      172.79      168.56     11.53 o
  -2  -5   9      299.96      237.13      9.84 o
  -1  -5   9       43.68       50.10      6.08 o
   0  -5   9      166.01      163.10      8.93 o
   1  -5   9      529.18      552.42     16.46 o
   2  -5   9        0.12        4.45      5.96 o
   3  -5   9      534.37      536.41     17.35 o
   4  -5   9      122.58      108.79      8.96 o
   5  -5   9        1.39       -1.92     10.00 o
   6  -5   9      107.78      107.63      8.92 o
   7  -5   9        1.44        1.14      9.94 o
   8  -5   9        0.98       -0.77     11.29 o
   9  -5   9        0.58       -0.96     11.00 o
  10  -5   9        0.23       -0.77     12.27 o
  11  -5   9       15.63       18.11     19.25 o
  12  -5   9        1.89        5.96     15.98 o
 -12  -4   9        2.28        2.67     15.52 o
 -11  -4   9       21.74       18.59     14.60 o
 -10  -4   9       17.05       14.76     13.64 o
  -9  -4   9        7.13        7.10     13.21 o
  -8  -4   9       42.00       49.64     10.56 o
  -7  -4   9       11.01        8.23      6.52 o
  -6  -4   9        0.31       -1.92      9.81 o
  -5  -4   9        4.72        5.17      9.21 o
  -4  -4   9      265.47      252.29     11.45 o
  -3  -4   9       15.84       17.31      6.92 o
  -2  -4   9       16.26       20.56      6.54 o
  -1  -4   9       27.86       31.03      7.58 o
   0  -4   9        0.58        5.65      8.02 o
   1  -4   9        3.67        8.44      5.92 o
   2  -4   9      153.07      153.85      5.84 o
   3  -4   9       20.28       21.33      5.77 o
   4  -4   9        0.88        0.00      1.92 o
   5  -4   9        3.16        2.67      5.57 o
   6  -4   9        0.11       -1.92      7.31 o
   7  -4   9        0.53       -1.37      9.46 o
   8  -4   9        0.30        1.37     10.64 o
   9  -4   9       34.47       38.60     12.23 o
  10  -4   9        2.38        3.66     11.57 o
  11  -4   9        2.59        2.32     18.36 o
  12  -4   9        3.31        2.67     15.15 o
 -12  -3   9       63.92       45.62     15.92 o
 -11  -3   9        9.32        5.96     14.22 o
 -10  -3   9        0.00       -1.92     14.80 o
  -9  -3   9       15.50       15.73     11.33 o
  -8  -3   9       22.68       21.33     10.37 o
  -7  -3   9       80.79       72.04     11.06 o
  -6  -3   9      221.20      207.31     10.39 o
  -5  -3   9       97.91       93.72      8.60 o
  -4  -3   9      144.18      147.30      9.75 o
  -3  -3   9       48.84       54.03      8.16 o
  -2  -3   9      117.77      104.77      7.39 o
  -1  -3   9      143.29      135.87      8.08 o
   0  -3   9        2.10        2.59      5.71 o
   1  -3   9        0.00        4.45      6.77 o
   2  -3   9      709.61      712.42     18.85 o
   3  -3   9      149.20      133.83      6.73 o
   4  -3   9        0.42        5.17      4.79 o
   5  -3   9      319.23      316.82     11.35 o
   6  -3   9       11.65       10.99      5.61 o
   7  -3   9      941.25      921.65     33.72 o
   8  -3   9       84.90       95.60     10.31 o
   9  -3   9       41.07       32.17      9.75 o
  10  -3   9       11.59       14.45     12.65 o
  11  -3   9       15.40       19.08     13.70 o
  12  -3   9        0.41        1.14     13.95 o
 -12  -2   9       49.30       30.16     15.54 o
 -11  -2   9       10.40       12.11     14.20 o
 -10  -2   9        3.80        2.67     14.58 o
  -9  -2   9        3.67        1.73     11.18 o
  -8  -2   9        1.80        0.77     11.48 o
  -7  -2   9      132.85      149.32     11.87 o
  -6  -2   9       50.90       39.99      8.43 o
  -5  -2   9       10.67        3.25      8.65 o
  -4  -2   9       24.28       25.77      8.02 o
  -3  -2   9      112.90      112.01      8.53 o
  -2  -2   9       94.36       92.59      6.77 o
  -1  -2   9        3.63        5.79      6.11 o
   0  -2   9       18.81       22.67      6.38 o
   1  -2   9      273.01      268.96      8.99 o
   2  -2   9      341.22      300.80      7.74 o
   3  -2   9      108.44      102.65      4.00 o
   4  -2   9       29.70       33.60      5.63 o
   5  -2   9      233.13      242.25      9.51 o
   6  -2   9       67.74       52.42      4.21 o
   7  -2   9       69.75       68.56      8.96 o
   8  -2   9      471.28      484.84     17.11 o
   9  -2   9       77.62       79.52     11.14 o
  10  -2   9        6.78        9.06     10.02 o
  11  -2   9        0.45       -4.21     13.44 o
  12  -2   9        3.73        5.75     15.77 o
  13  -2   9       14.05       15.94     17.83 o
 -12  -1   9       76.70       67.42     22.54 o
 -11  -1   9        4.80       -0.96     14.68 o
 -10  -1   9        1.12        3.83     14.75 o
  -9  -1   9      216.53      239.19     13.29 o
  -8  -1   9        2.41        3.66      9.83 o
  -7  -1   9        0.00        1.52     10.14 o
  -6  -1   9        9.98       13.31      9.62 o
  -5  -1   9      336.48      347.13     12.93 o
  -4  -1   9     1224.84     1272.96     35.68 o
  -3  -1   9      324.51      332.34     11.62 o
  -2  -1   9        8.02        5.81      6.04 o
  -1  -1   9        1.08       -2.63      4.64 o
   0  -1   9      406.97      434.38     13.90 o
   1  -1   9        0.09        0.96      4.18 o
   2  -1   9      245.55      245.40      6.79 o
   3  -1   9       29.25       28.87      3.02 o
   4  -1   9        4.78        7.75      3.21 o
   5  -1   9      110.77      100.85      4.74 o
   6  -1   9       28.19       21.33      3.46 o
   7  -1   9       80.61       78.29      6.87 o
   8  -1   9       46.00       44.32      8.31 o
   9  -1   9       14.63       10.00     10.18 o
  10  -1   9        0.09       -2.50      9.21 o
  11  -1   9        0.65        0.39     10.64 o
  12  -1   9        1.75       -4.98     17.47 o
  13  -1   9        3.11        0.00      1.92 o
 -11   0   9       68.47       72.74     15.85 o
 -10   0   9      121.66      115.25     15.77 o
  -9   0   9        2.87       -0.19     11.10 o
  -8   0   9       31.16       19.95     10.04 o
  -7   0   9       32.65       32.97      9.23 o
  -6   0   9      343.80      377.23     14.01 o
  -5   0   9        0.08        1.37      7.52 o
  -4   0   9      168.02      185.17      9.07 o
  -3   0   9       11.11        6.37      7.48 o
  -2   0   9        3.76        8.10      4.56 o
  -1   0   9       27.13       26.48      3.93 o
   0   0   9      287.78      290.24      7.95 o
   1   0   9       16.71       10.00      4.72 o
   2   0   9        4.49        3.66      2.75 o
   3   0   9       71.30       77.45      3.48 o
   4   0   9        2.62       44.31      4.25 o
   5   0   9      224.21      214.99      6.50 o
   6   0   9       16.98       13.10      4.02 o
   7   0   9      107.01       92.92      3.75 o
   8   0   9       28.65       39.47      6.96 o
   9   0   9       92.18       92.91      8.56 o
  10   0   9        9.49        8.63     10.77 o
  11   0   9      104.65      134.11     14.78 o
  12   0   9        0.20       -0.39     13.93 o
  13   0   9        0.41        4.62     22.54 o
 -11   1   9        0.45       -2.11     21.16 o
 -10   1   9        0.25        3.06     13.04 o
  -9   1   9        3.75        1.92     11.53 o
  -8   1   9       62.28       55.05     10.50 o
  -7   1   9       63.95       52.42      9.23 o
  -6   1   9       35.81       37.59      8.50 o
  -5   1   9        8.83        1.92      7.50 o
  -4   1   9       54.24       58.40      7.21 o
  -3   1   9       13.15        9.77      4.45 o
  -2   1   9      253.25      234.26      7.91 o
  -1   1   9      380.99      370.36      9.36 o
   0   1   9      183.70      182.63      5.62 o
   1   1   9      564.50      560.56     12.64 o
   2   1   9      388.14      374.58      9.10 o
   3   1   9     3222.27     3252.95     68.05 o
   4   1   9      146.58      161.18      4.52 o
   5   1   9      341.58      322.65      8.51 o
   6   1   9       10.72       13.10      3.31 o
   7   1   9       40.34       36.56      5.19 o
   8   1   9       47.99       51.22      7.95 o
   9   1   9       31.75       42.12     10.45 o
  10   1   9       29.31       27.33      8.40 o
  11   1   9       49.40       49.24      9.73 o
  12   1   9       14.47        6.37     19.04 o
  13   1   9        2.71       -5.17     14.58 o
 -11   2   9        4.24        4.45     14.84 o
 -10   2   9       96.17       93.72     19.06 o
  -9   2   9        3.54        5.36     13.62 o
  -8   2   9       19.24       29.56     12.06 o
  -7   2   9        0.83        2.67      9.04 o
  -6   2   9      169.31      183.64     10.16 o
  -5   2   9       78.69       96.43     11.45 o
  -4   2   9      214.80      222.36      9.53 o
  -3   2   9      543.29      486.28     18.18 o
  -2   2   9      659.23      653.52     18.26 o
  -1   2   9       65.05       66.46      4.02 o
   0   2   9       93.15       77.10      3.04 o
   1   2   9       39.78       28.16      2.65 o
   2   2   9      302.43      320.51      6.91 o
   3   2   9      336.95      295.02      7.14 o
   4   2   9        2.59       29.70      3.19 o
   5   2   9      419.82      409.37     10.76 o
   6   2   9       74.06       76.10      5.08 o
   7   2   9       40.47       35.07      5.75 o
   8   2   9      106.20      100.28      6.67 o
   9   2   9      288.28      313.32     13.76 o
  10   2   9        9.17        8.08      9.77 o
  11   2   9       10.98        6.37      9.04 o
  12   2   9       29.61       34.08     13.27 o
  13   2   9        7.87        3.06     27.58 o
 -11   3   9        4.17        4.21     34.16 o
 -10   3   9        0.20       -1.37     12.73 o
  -9   3   9        4.04       -2.50      9.60 o
  -8   3   9        2.68        5.96      9.40 o
  -7   3   9        3.99        1.92      9.42 o
  -6   3   9       14.35       13.62      6.75 o
  -5   3   9       90.21       89.74      8.92 o
  -4   3   9      264.48      295.40      8.14 o
  -3   3   9      476.17      396.10     12.69 o
  -2   3   9      130.54      117.59      5.59 o
  -1   3   9       71.95       78.58      5.10 o
   0   3   9       53.78       45.88      2.38 o
   1   3   9      374.08      343.48      8.64 o
   2   3   9       73.64       69.85      3.98 o
   3   3   9      168.32      157.47      5.35 o
   4   3   9      954.43      943.88     21.94 o
   5   3   9     1553.75     1546.39     45.67 o
   6   3   9     1935.98     2052.24     68.40 o
   7   3   9      405.32      391.97     14.84 o
   8   3   9       68.84       60.53      7.12 o
   9   3   9        4.17        3.46      6.13 o
  10   3   9       21.87       21.33      8.46 o
  11   3   9       10.03        0.58     13.52 o
  12   3   9       38.37       52.41     15.25 o
  13   3   9       50.67       71.57     20.41 o
 -10   4   9       20.17       28.65     15.73 o
  -9   4   9        0.14        5.96     11.18 o
  -8   4   9       46.67       52.41     11.26 o
  -7   4   9       13.67       17.31      7.74 o
  -6   4   9        1.75        5.75      8.25 o
  -5   4   9        3.04        4.37      6.96 o
  -4   4   9       15.87       21.35      4.41 o
  -3   4   9      223.24      242.09      8.43 o
  -2   4   9       62.60       53.35      3.66 o
  -1   4   9      169.92      166.53      6.13 o
   0   4   9       80.94       79.19      3.21 o
   1   4   9     1277.22     1270.42     34.39 o
   2   4   9      354.73      337.35      9.07 o
   3   4   9      208.74      205.59      5.53 o
   4   4   9       11.02       10.50      4.76 o
   5   4   9       22.29       17.25      3.69 o
   6   4   9       31.45       38.03      3.85 o
   7   4   9      343.64      327.27     12.55 o
   8   4   9        1.70        1.73      8.48 o
   9   4   9       15.04       20.56     11.20 o
  10   4   9       24.68       21.58     12.36 o
  11   4   9       23.11       31.85     13.77 o
  12   4   9       95.20      112.87     16.21 o
  13   4   9       35.70       72.28     28.29 o
 -10   5   9       34.52       30.78     18.92 o
  -9   5   9        3.86        5.17     13.81 o
  -8   5   9       16.87       22.89      9.29 o
  -7   5   9       27.05       30.16     10.21 o
  -6   5   9       11.10        7.83      4.89 o
  -5   5   9       19.30       18.98      4.29 o
  -4   5   9      567.00      628.72     15.46 o
  -3   5   9        0.97       -1.33      4.54 o
  -2   5   9       53.99       44.55      3.42 o
  -1   5   9        1.95       -0.81      3.64 o
   0   5   9        0.32        1.04      2.92 o
   1   5   9      473.20      515.14     13.06 o
   2   5   9     1463.85     1387.38     35.03 o
   3   5   9        8.64        6.46      4.70 o
   4   5   9      220.96      213.06      7.18 o
   5   5   9       56.33       54.24      4.77 o
   6   5   9        0.08        3.33      4.12 o
   7   5   9      329.79      310.29      9.39 o
   8   5   9       15.89       16.73      8.61 o
   9   5   9        8.72       19.44      9.65 o
  10   5   9       98.53      124.34     12.07 o
  11   5   9       27.03       27.49     13.81 o
  12   5   9      225.51      273.37     23.40 o
  13   5   9        0.06        0.96     19.89 o
 -10   6   9        1.27       -3.46     16.91 o
  -9   6   9       19.52       19.21     14.83 o
  -8   6   9       27.06       20.20     12.35 o
  -7   6   9        0.85       -2.32     10.23 o
  -6   6   9       56.49       55.48      8.46 o
  -5   6   9        0.84        3.06      7.27 o
  -4   6   9        7.14        6.00      4.48 o
  -3   6   9       74.91       81.77      5.06 o
  -2   6   9      250.60      247.97      8.33 o
  -1   6   9       70.89       58.82      3.42 o
   0   6   9      139.83      121.94      3.35 o
   1   6   9      152.72      159.94      5.24 o
   2   6   9      227.90      240.63      7.00 o
   3   6   9      296.53      297.61      8.49 o
   4   6   9       12.57        6.83      4.39 o
   5   6   9       30.38       27.12      4.77 o
   6   6   9      134.14      123.53      6.13 o
   7   6   9        0.53       -2.29      3.56 o
   8   6   9        1.02        1.52      8.63 o
   9   6   9        0.41       -6.52      9.62 o
  10   6   9       10.56       25.35     10.89 o
  11   6   9      124.56      131.26     18.43 o
  12   6   9       18.63       14.76     18.63 o
  13   6   9        0.68       -1.52     19.89 o
  -9   7   9        0.67        3.25     15.34 o
  -8   7   9       97.00      106.47     14.31 o
  -7   7   9       28.97       30.00     13.83 o
  -6   7   9       15.71       19.44     11.98 o
  -5   7   9      336.37      353.33     11.99 o
  -4   7   9       18.70       19.08      6.91 o
  -3   7   9      371.89      377.71     12.64 o
  -2   7   9       53.95       46.74      3.96 o
  -1   7   9       96.32       82.48      3.73 o
   0   7   9        6.07        8.42      3.04 o
   1   7   9      114.75      106.77      4.04 o
   2   7   9       12.72       11.61      3.67 o
   3   7   9      110.02      102.98      4.99 o
   4   7   9       20.44       13.44      4.93 o
   5   7   9      105.58      109.65      6.00 o
   6   7   9       99.94      108.24      6.31 o
   7   7   9       35.36       37.57      4.79 o
   8   7   9       12.42       13.31      9.00 o
   9   7   9        1.31       -2.32     11.39 o
  10   7   9        0.02       -1.73     12.90 o
  11   7   9        0.92       -5.17     17.10 o
  12   7   9       36.32       55.04     19.14 o
  13   7   9       13.76       38.25     28.48 o
  -9   8   9        1.38       -2.32     33.04 o
  -8   8   9       39.04       56.30     20.20 o
  -7   8   9       82.89       92.12     15.44 o
  -6   8   9       13.03       15.73     13.19 o
  -5   8   9      165.79      167.84      9.69 o
  -4   8   9        0.15       -1.14      7.08 o
  -3   8   9       83.29       84.81      8.18 o
  -2   8   9       24.68       28.21      7.37 o
  -1   8   9       26.64       25.17      3.60 o
   0   8   9       41.69       40.05      2.94 o
   1   8   9       95.29       80.91      3.71 o
   2   8   9       47.36       34.62      4.83 o
   3   8   9      114.81       97.06      5.30 o
   4   8   9        0.44        1.75      6.06 o
   5   8   9       73.64       74.52      5.83 o
   6   8   9       55.51       50.39      5.04 o
   7   8   9        4.01        5.48      5.38 o
   8   8   9       15.47        8.81      9.21 o
   9   8   9       19.94        8.81     14.24 o
  10   8   9       27.42       39.99     22.27 o
  11   8   9       18.22       32.17     17.31 o
  12   8   9       28.43       26.33     19.08 o
  13   8   9       20.26       13.10     20.18 o
  -8   9   9        4.44        9.38     21.50 o
  -7   9   9       22.86       16.97     13.48 o
  -6   9   9        0.58       -1.92     11.73 o
  -5   9   9        2.51        4.04     11.94 o
  -4   9   9       84.09       91.58      8.75 o
  -3   9   9       30.58       32.33      7.58 o
  -2   9   9        5.98        6.37     10.43 o
  -1   9   9      273.13      267.94     12.26 o
   0   9   9       25.82       23.14      3.35 o
   1   9   9       51.48       49.95      3.94 o
   2   9   9        0.32        1.20      2.50 o
   3   9   9       23.50       22.85      5.65 o
   4   9   9        0.03        2.79      5.75 o
   5   9   9        2.21        2.98      5.23 o
   6   9   9       15.20       18.12      6.15 o
   7   9   9       59.37       55.82      5.63 o
   8   9   9       25.12       26.75     13.64 o
   9   9   9        0.02       -2.67     14.58 o
  10   9   9       70.93       86.10     16.98 o
  11   9   9        9.09        6.52     17.49 o
  12   9   9        4.74       -0.58     19.12 o
  13   9   9       28.24       51.60     21.12 o
  -7  10   9        0.21        2.11     20.04 o
  -6  10   9       17.31       15.61     13.04 o
  -5  10   9       14.52       17.54     11.51 o
  -4  10   9      258.63      249.18     13.15 o
  -3  10   9        0.81       -0.19      7.41 o
  -2  10   9        1.24       -3.25      8.06 o
  -1  10   9       31.77       32.97      9.08 o
   0  10   9        4.30        2.32      7.54 o
   1  10   9       47.96       48.34      5.01 o
   2  10   9        0.42        0.54      4.06 o
   3  10   9       11.01        8.08      6.98 o
   4  10   9       15.20       17.60      8.38 o
   5  10   9        5.20        6.00      8.67 o
   6  10   9       23.09       20.27     10.06 o
   7  10   9      127.13      114.98      9.13 o
   8  10   9        0.00        3.25     14.20 o
   9  10   9       80.28       91.58     16.46 o
  10  10   9        8.92        6.37     16.73 o
  11  10   9        1.79       -5.75     18.04 o
  12  10   9       32.25       32.33     27.91 o
  -7  11   9        0.01        0.39     16.06 o
  -6  11   9        8.27        3.25     16.85 o
  -5  11   9        1.67        0.39     13.93 o
  -4  11   9       23.08       21.58     11.35 o
  -3  11   9        2.74        4.04      9.98 o
  -2  11   9       25.37       36.39      9.19 o
  -1  11   9        0.22        2.86      7.66 o
   0  11   9      200.43      232.80     11.85 o
   1  11   9       88.38       77.53      5.86 o
   2  11   9       31.27       29.73     10.50 o
   3  11   9       68.62       75.21      9.11 o
   4  11   9       96.64      121.26     10.04 o
   5  11   9       11.67        6.19      8.82 o
   6  11   9      154.24      142.90      9.08 o
   7  11   9        0.34        2.38     14.04 o
   8  11   9        5.23        8.63     21.12 o
   9  11   9        3.37        7.47     22.81 o
  10  11   9      105.33      141.27     19.44 o
  11  11   9       88.03      109.35     27.85 o
  12  11   9       11.48       30.78     29.39 o
  -6  12   9       20.92       10.81     15.60 o
  -5  12   9       12.23       17.31     14.08 o
  -4  12   9        3.25       -3.83     12.48 o
  -3  12   9        1.20        2.67     13.44 o
  -2  12   9       68.77       77.07     12.65 o
  -1  12   9       39.47       42.49     11.22 o
   0  12   9       19.69       25.77     15.90 o
   1  12   9      260.85      230.13     11.47 o
   2  12   9       12.06       17.51      8.20 o
   3  12   9      310.03      336.34     13.32 o
   4  12   9        1.45        8.27      8.90 o
   5  12   9        6.43        6.81     11.57 o
   6  12   9       14.56        7.99     10.95 o
   7  12   9        0.00        1.52      8.55 o
   8  12   9       63.40       83.53     16.98 o
   9  12   9        1.14        4.21     17.25 o
  10  12   9       17.04       12.31     18.69 o
  11  12   9       34.77       47.70     28.73 o
  -5  13   9        2.70       -8.63     24.94 o
  -4  13   9       13.98       20.81     23.66 o
  -3  13   9       20.07       30.78     30.00 o
  -2  13   9        2.47        6.37     27.92 o
  -1  13   9       14.04       -1.37     26.66 o
   0  13   9        3.98        7.70     17.54 o
   1  13   9        5.47       -6.15     16.39 o
   2  13   9       66.24       65.65      9.44 o
   3  13   9       10.02       14.74     13.33 o
   4  13   9       41.87       46.12     13.39 o
   5  13   9       41.67       51.97     11.31 o
   6  13   9       10.02       13.85      9.81 o
   7  13   9        0.29       11.73     15.58 o
   8  13   9       33.80       36.24     17.37 o
   9  13   9       68.13       78.79     19.44 o
  10  13   9        9.96       22.37     19.81 o
  11  13   9       40.35       59.45     29.95 o
  -3  14   9       39.15       46.93     24.53 o
  -2  14   9        4.16       11.18     21.59 o
  -1  14   9        2.12      -12.69     29.06 o
   0  14   9       42.61       41.05     19.91 o
   1  14   9       22.99       40.35     18.67 o
   2  14   9       13.16       19.71     11.39 o
   3  14   9        0.21        2.63     12.44 o
   4  14   9        3.83       -0.85     14.31 o
   5  14   9      194.51      211.63     12.53 o
   6  14   9      106.82      109.22     11.68 o
   7  14   9        7.74       14.02     23.47 o
   8  14   9        1.41        5.17     17.49 o
   9  14   9       15.77       22.89     19.25 o
  10  14   9        2.39        6.52     20.52 o
  -2  15   9       10.95        1.14     22.94 o
  -1  15   9       22.97       38.60     33.26 o
   0  15   9        0.04       -9.23     21.90 o
   1  15   9       11.65       12.50     20.79 o
   2  15   9        8.32        4.04     27.88 o
   3  15   9       14.99       12.31     15.40 o
   4  15   9        5.95       13.91     11.92 o
   5  15   9        1.81        5.61     12.90 o
   6  15   9       64.55       71.19     13.98 o
   7  15   9        0.06      -11.35     24.86 o
   8  15   9        9.89        6.73     19.06 o
   0  16   9        0.51        5.56     24.79 o
   1  16   9       10.11       14.02     23.27 o
   2  16   9        0.80        3.25     31.65 o
   3  16   9       26.38       25.06     22.08 o
   4  16   9        5.47       -1.94     18.23 o
   5  16   9        1.53        0.44     14.53 o
   6  16   9        0.44       -4.81     18.48 o
   7  16   9        0.12       -1.92     26.74 o
  -4 -15  10       28.32       27.62     32.81 o
  -3 -15  10        0.24       -6.52     21.31 o
  -2 -15  10        2.00        0.19     21.79 o
  -1 -15  10        4.31        3.06     17.25 o
   0 -15  10        5.41        8.08     21.36 o
   1 -15  10        0.68       -2.32     18.75 o
  -6 -14  10        5.29        1.37     29.54 o
  -5 -14  10       53.35       58.81     20.43 o
  -4 -14  10        0.30        7.58     15.79 o
  -3 -14  10       56.56       57.13     19.71 o
  -2 -14  10        0.45       -4.21     16.35 o
  -1 -14  10       11.65        7.10     14.04 o
   0 -14  10        1.48        5.96     19.64 o
   1 -14  10       11.90        5.75     14.45 o
   2 -14  10        3.13       -1.37     14.49 o
   3 -14  10        1.96       12.50     33.45 o
   4 -14  10        9.25       -8.08     24.45 o
  -7 -13  10       27.59       26.47     22.40 o
  -6 -13  10        2.64       10.00     20.97 o
  -5 -13  10        4.97        0.00      1.92 o
  -4 -13  10       28.88       26.47     18.12 o
  -3 -13  10       31.01       27.39     12.00 o
  -2 -13  10        5.42        8.04     15.58 o
  -1 -13  10       41.97       26.33     12.23 o
   0 -13  10        3.20       -0.19     14.41 o
   1 -13  10        0.95       -4.04     12.50 o
   2 -13  10        2.09       -0.19     13.04 o
   3 -13  10        0.01        1.52     18.92 o
   4 -13  10       10.57       14.24     13.71 o
   5 -13  10       12.17       19.21     31.73 o
  -8 -12  10        0.38       -8.48     23.68 o
  -7 -12  10       94.24       98.62     31.68 o
  -6 -12  10        0.01        4.81     28.44 o
  -5 -12  10       22.56       32.64     18.87 o
  -4 -12  10        9.43       14.02     17.14 o
  -3 -12  10        0.27       -3.83     12.94 o
  -2 -12  10        0.80       -6.98     14.39 o
  -1 -12  10       83.96       88.02     10.18 o
   0 -12  10        2.63       10.54     11.00 o
   1 -12  10       46.04       47.70     16.10 o
   2 -12  10        0.46        2.32     13.71 o
   3 -12  10       68.42       58.40     14.20 o
   4 -12  10        3.02       -0.77     13.79 o
   5 -12  10       14.81       16.41     13.25 o
   6 -12  10        0.00       -7.10     30.87 o
  -9 -11  10       13.18       15.61     24.65 o
  -8 -11  10       13.22       11.73     22.71 o
  -7 -11  10       27.67       32.48     21.18 o
  -6 -11  10        3.70        7.10     19.19 o
  -5 -11  10        0.18        7.10     24.59 o
  -4 -11  10        0.90       -6.52     15.71 o
  -3 -11  10       18.65       23.43     10.87 o
  -2 -11  10        3.91        5.15     10.00 o
  -1 -11  10       53.83       47.80      9.64 o
   0 -11  10       12.57       12.23      9.35 o
   1 -11  10        9.28       15.48      8.28 o
   2 -11  10       46.20       64.26     11.35 o
   3 -11  10        0.57       -0.19     11.10 o
   4 -11  10       17.51       14.45     11.39 o
   5 -11  10       17.61       13.10     17.18 o
   6 -11  10       38.34       23.43     13.02 o
   7 -11  10       15.37       18.25     13.50 o
  -9 -10  10        5.07       10.81     23.89 o
  -8 -10  10       35.80       43.76     31.92 o
  -7 -10  10       19.46       28.06     19.54 o
  -6 -10  10       57.70       79.76     25.28 o
  -5 -10  10        4.85        8.08     16.71 o
  -4 -10  10      209.52      232.80     22.86 o
  -3 -10  10      145.92      146.61     15.45 o
  -2 -10  10        3.02        3.27     10.72 o
  -1 -10  10       18.71       16.93     13.04 o
   0 -10  10       32.89       24.16      7.56 o
   1 -10  10        4.46       -1.90      8.08 o
   2 -10  10        8.73        4.62      9.81 o
   3 -10  10        0.22        1.33      8.98 o
   4 -10  10        6.34        3.66     12.52 o
   5 -10  10       27.68       29.41     11.29 o
   6 -10  10       34.57       37.74     12.09 o
   7 -10  10       14.93       13.10     15.15 o
   8 -10  10        3.05        3.46     16.35 o
 -10  -9  10        9.10       -0.39     17.22 o
  -9  -9  10        3.11        6.73     15.75 o
  -8  -9  10       26.16       25.35     16.33 o
  -7  -9  10        1.43        7.70     12.69 o
  -6  -9  10        5.80        6.94     11.90 o
  -5  -9  10      105.20      112.57     21.49 o
  -4  -9  10        2.79        7.31     13.66 o
  -3  -9  10       21.04       18.12     13.35 o
  -2  -9  10       12.29       12.02     17.20 o
  -1  -9  10       10.27       14.04      8.86 o
   0  -9  10      152.46      155.33     11.18 o
   1  -9  10       12.68       10.46      7.93 o
   2  -9  10       72.17       74.28      7.97 o
   3  -9  10       77.93       65.27      7.21 o
   4  -9  10        4.93        4.18      9.00 o
   5  -9  10       37.51       24.24     10.39 o
   6  -9  10       35.44       38.09     13.52 o
   7  -9  10        1.04        3.06     11.86 o
   8  -9  10        8.64        4.62     15.02 o
   9  -9  10       25.41       20.20     14.96 o
 -10  -8  10        0.38        4.98     15.92 o
  -9  -8  10        0.76        8.48     16.71 o
  -8  -8  10       64.81       58.19     18.61 o
  -7  -8  10        1.36        1.73     12.31 o
  -6  -8  10      160.04      159.66     12.62 o
  -5  -8  10       25.32       17.66     10.37 o
  -4  -8  10       11.38       10.99     11.57 o
  -3  -8  10       14.53        9.38     10.97 o
  -2  -8  10        4.20        4.87      9.09 o
  -1  -8  10        4.01        8.71      8.10 o
   0  -8  10       46.30       48.63      8.24 o
   1  -8  10      121.72      109.56      7.74 o
   2  -8  10       10.32       17.81      7.18 o
   3  -8  10       20.32       27.28      6.96 o
   4  -8  10       87.80      101.11     11.45 o
   5  -8  10        1.82        7.47      9.62 o
   6  -8  10        8.75       10.99     10.58 o
   7  -8  10       23.32       28.50     13.33 o
   8  -8  10       37.23       41.77     17.56 o
   9  -8  10       40.31       36.24     16.37 o
  10  -8  10        5.64        7.70     18.07 o
 -11  -7  10       10.73        8.63     22.67 o
 -10  -7  10       47.20       29.41     17.76 o
  -9  -7  10        0.81        5.36     15.73 o
  -8  -7  10      126.48      144.60     15.68 o
  -7  -7  10        0.08       -4.62     13.29 o
  -6  -7  10        5.87        5.75     10.58 o
  -5  -7  10       21.72       22.75     10.19 o
  -4  -7  10       24.18       27.49      9.60 o
  -3  -7  10       62.75       66.95      9.31 o
  -2  -7  10       78.46       84.56      7.29 o
  -1  -7  10       19.84       19.37      7.16 o
   0  -7  10       19.06       23.97      7.72 o
   1  -7  10        0.46       -5.90      8.08 o
   2  -7  10        8.85       12.31      7.70 o
   3  -7  10        0.46        2.67      8.04 o
   4  -7  10        0.98        4.45      9.65 o
   5  -7  10        9.26        6.52      8.84 o
   6  -7  10        0.57        2.67      9.81 o
   7  -7  10       55.00       62.29     10.95 o
   8  -7  10        3.46        4.45     11.57 o
   9  -7  10       11.12       16.73     13.04 o
  10  -7  10       13.01       18.11     14.41 o
 -11  -6  10       77.63       66.95     17.02 o
 -10  -6  10       39.49       37.59     15.46 o
  -9  -6  10       57.80       52.41     16.46 o
  -8  -6  10       79.95       82.02     12.81 o
  -7  -6  10       37.01       35.56     11.41 o
  -6  -6  10      446.01      473.25     17.50 o
  -5  -6  10       48.62       54.03      9.98 o
  -4  -6  10       39.34       32.48     10.75 o
  -3  -6  10        1.03        2.50      9.60 o
  -2  -6  10       28.78       30.26      6.46 o
  -1  -6  10       18.84       26.00      6.19 o
   0  -6  10      109.31       99.28      7.18 o
   1  -6  10        1.76        6.73     10.79 o
   2  -6  10      177.46      212.12     10.50 o
   3  -6  10        0.03        2.11      8.48 o
   4  -6  10       38.65       36.89      8.08 o
   5  -6  10       73.18       77.32      8.55 o
   6  -6  10       94.68       89.47      9.71 o
   7  -6  10        0.23        0.19     11.48 o
   8  -6  10        9.50       11.53     12.90 o
   9  -6  10        0.57       -2.11     12.31 o
  10  -6  10       48.72       48.85     13.77 o
  11  -6  10        6.06        8.23     17.83 o
 -11  -5  10       57.15       45.99     18.81 o
 -10  -5  10       14.83       14.24     17.16 o
  -9  -5  10       12.68       13.50     19.06 o
  -8  -5  10       11.54       12.50     11.77 o
  -7  -5  10       72.53       84.56     11.49 o
  -6  -5  10      160.72      172.17     11.64 o
  -5  -5  10       52.99       51.82     10.79 o
  -4  -5  10       22.08       24.37      8.48 o
  -3  -5  10        0.00       -3.83      9.00 o
  -2  -5  10        1.28       -6.98      7.75 o
  -1  -5  10      272.66      290.73      8.83 o
   0  -5  10        0.51        4.45      7.27 o
   1  -5  10      176.42      191.29      9.07 o
   2  -5  10      318.76      310.42     11.24 o
   3  -5  10       16.34        7.85      7.70 o
   4  -5  10      146.35      140.30      8.55 o
   5  -5  10        0.56        1.52      7.47 o
   6  -5  10        3.38        6.15      8.27 o
   7  -5  10        3.55       -0.39      9.08 o
   8  -5  10       13.77       19.58     10.43 o
   9  -5  10      315.35      371.25     15.51 o
  10  -5  10       30.07       28.65     13.06 o
  11  -5  10       11.59       16.17     20.41 o
 -11  -4  10       19.88       30.00     16.56 o
 -10  -4  10        0.05        2.50     14.43 o
  -9  -4  10        0.57       -0.19     15.36 o
  -8  -4  10        9.07        2.50     12.89 o
  -7  -4  10        1.59        7.70     11.92 o
  -6  -4  10       39.14       48.28     11.37 o
  -5  -4  10        2.24       -0.58     10.04 o
  -4  -4  10      333.95      324.26     12.99 o
  -3  -4  10      359.55      348.72     13.47 o
  -2  -4  10       87.36       87.06      6.50 o
  -1  -4  10        0.29        7.56     11.06 o
   0  -4  10      193.30      206.19      9.85 o
   1  -4  10      368.73      353.86     13.26 o
   2  -4  10      109.93      111.64      5.84 o
   3  -4  10      391.76      414.27     13.55 o
   4  -4  10       16.89       20.81      8.10 o
   5  -4  10      114.12      123.12      8.31 o
   6  -4  10        7.22        2.50     10.97 o
   7  -4  10       13.43       18.48      9.42 o
   8  -4  10      204.91      234.07     12.32 o
   9  -4  10       27.12       29.56     11.00 o
  10  -4  10      266.44      321.19     15.41 o
  11  -4  10       35.78       43.58     19.23 o
  12  -4  10       30.91       20.56     16.10 o
 -11  -3  10       31.71       32.97     16.41 o
 -10  -3  10        6.66        7.70     14.62 o
  -9  -3  10       23.32       28.50     18.06 o
  -8  -3  10        0.66       -4.04     11.39 o
  -7  -3  10        2.06        6.94     11.90 o
  -6  -3  10       89.79       96.14     10.06 o
  -5  -3  10      477.85      469.70     15.04 o
  -4  -3  10      222.85      227.36     11.72 o
  -3  -3  10      818.63      839.24     25.74 o
  -2  -3  10       56.29       69.19      6.69 o
  -1  -3  10       19.75        5.38      6.65 o
   0  -3  10       42.91       39.76      6.65 o
   1  -3  10        5.66        4.14      6.25 o
   2  -3  10      173.61      189.14      6.27 o
   3  -3  10       70.91       73.23      5.83 o
   4  -3  10       83.75       74.66      5.52 o
   5  -3  10      305.31      286.45     10.79 o
   6  -3  10        6.10        7.70      7.16 o
   7  -3  10        6.09        1.52      9.38 o
   8  -3  10        1.42       -3.06      8.63 o
   9  -3  10       18.19       15.61     14.26 o
  10  -3  10        2.51       -2.50     11.14 o
  11  -3  10       17.56       17.08     13.87 o
  12  -3  10       47.00       45.79     15.21 o
 -11  -2  10       35.55       27.62     16.17 o
 -10  -2  10       52.46       46.93     14.45 o
  -9  -2  10       64.18       68.56     12.63 o
  -8  -2  10       18.61       26.91     11.22 o
  -7  -2  10       24.91       18.59     10.18 o
  -6  -2  10        9.45       17.89     10.79 o
  -5  -2  10       54.33       51.61      8.77 o
  -4  -2  10       20.92       15.73      7.93 o
  -3  -2  10       25.25       26.47      8.71 o
  -2  -2  10       16.29       20.06      6.69 o
  -1  -2  10        0.51        5.11      7.72 o
   0  -2  10       84.67       85.59      7.74 o
   1  -2  10       42.65       39.37      6.21 o
   2  -2  10      324.06      326.97      8.91 o
   3  -2  10        7.34       10.73      4.08 o
   4  -2  10       11.01        9.23      4.21 o
   5  -2  10        0.96        0.00      1.92 o
   6  -2  10        8.04        1.92      8.65 o
   7  -2  10       66.67       56.91      7.75 o
   8  -2  10        4.88        0.58     10.04 o
   9  -2  10        4.27        4.81     11.37 o
  10  -2  10      247.76      270.65     15.07 o
  11  -2  10        0.17       -0.77     13.79 o
  12  -2  10       59.60       63.38     22.29 o
 -11  -1  10        1.08        0.19     18.69 o
 -10  -1  10        0.26        5.56     19.95 o
  -9  -1  10        4.17       -0.19     14.22 o
  -8  -1  10       37.88       36.24     12.85 o
  -7  -1  10       52.95       43.03     10.19 o
  -6  -1  10       38.79       40.16     10.54 o
  -5  -1  10       35.14       38.26      8.57 o
  -4  -1  10      744.03      754.46     24.41 o
  -3  -1  10        1.83       11.73      7.12 o
  -2  -1  10        6.50        5.54      5.75 o
  -1  -1  10        9.25        6.60      5.73 o
   0  -1  10      119.00      112.28      5.92 o
   1  -1  10      358.95      376.53     12.10 o
   2  -1  10       84.25       90.24      4.93 o
   3  -1  10      307.59      317.39      8.60 o
   4  -1  10      115.50      100.87      4.12 o
   5  -1  10       87.29       86.10      5.65 o
   6  -1  10      134.67      135.09      7.10 o
   7  -1  10       71.68       67.42      7.06 o
   8  -1  10       52.45       54.86      7.81 o
   9  -1  10       38.33       45.43     11.02 o
  10  -1  10       26.75       27.93      9.83 o
  11  -1  10        1.82        0.58     13.14 o
  12  -1  10        2.37        0.58     28.96 o
  13  -1  10        0.10      -10.00     24.81 o
 -11   0  10        1.54       -0.19     19.08 o
 -10   0  10        8.35        3.06     14.00 o
  -9   0  10       15.56        7.70     14.24 o
  -8   0  10       76.09       73.23     13.29 o
  -7   0  10        8.99       11.35     11.59 o
  -6   0  10      157.58      146.29     11.41 o
  -5   0  10       87.94       95.07      9.19 o
  -4   0  10       61.17       47.32      9.35 o
  -3   0  10        0.21        1.98      6.08 o
  -2   0  10       98.25       81.41      6.38 o
  -1   0  10        4.61        4.92      4.23 o
   0   0  10       19.25       15.69      4.89 o
   1   0  10        3.67        2.86      3.44 o
   2   0  10      224.67      233.18      7.12 o
   3   0  10      142.75      166.89      5.51 o
   4   0  10      102.00       97.89      3.73 o
   5   0  10        4.69        5.48      3.13 o
   6   0  10       30.82       25.77      3.81 o
   7   0  10      123.97      118.26      6.94 o
   8   0  10        0.55        0.96      7.16 o
   9   0  10      120.17      122.19     10.73 o
  10   0  10        5.16        2.11     10.99 o
  11   0  10        1.27        1.37     14.29 o
  12   0  10       36.78       41.05     20.79 o
  13   0  10        1.52       -6.37     24.63 o
 -11   1  10        3.89        5.75     16.31 o
 -10   1  10        2.31       -3.83     14.00 o
  -9   1  10      135.17      127.47     13.16 o
  -8   1  10        0.15        0.96     13.33 o
  -7   1  10      240.56      286.85     15.03 o
  -6   1  10      175.96      173.27     12.05 o
  -5   1  10      336.04      349.72     12.45 o
  -4   1  10      848.26      916.53     29.42 o
  -3   1  10       16.20       18.65      6.83 o
  -2   1  10       53.89       41.24      4.83 o
  -1   1  10        4.41        2.29      2.07 o
   0   1  10      136.96      132.94      5.37 o
   1   1  10       20.42       18.20      3.21 o
   2   1  10      453.16      417.19      9.70 o
   3   1  10       22.74       21.14      2.75 o
   4   1  10      133.53      124.86      3.94 o
   5   1  10        0.22        3.77      3.23 o
   6   1  10        0.91        1.37      3.89 o
   7   1  10       83.78       91.32      6.89 o
   8   1  10        0.05        2.67      7.68 o
   9   1  10       10.70        7.85      7.08 o
  10   1  10        1.74        5.56     10.19 o
  11   1  10        2.55       13.31     17.91 o
  12   1  10       13.97       18.59     19.73 o
  13   1  10        3.40        4.45     15.02 o
 -10   2  10        0.05        9.38     20.16 o
  -9   2  10       11.03       16.50     14.77 o
  -8   2  10      123.74      132.85     14.39 o
  -7   2  10       87.07       93.72     12.62 o
  -6   2  10      371.79      390.82     17.55 o
  -5   2  10       15.44       46.18      8.67 o
  -4   2  10      594.48      634.15     16.41 o
  -3   2  10      415.07      407.48     13.55 o
  -2   2  10       45.27       40.37      5.63 o
  -1   2  10       17.57       17.51      5.00 o
   0   2  10       68.67       62.02      3.23 o
   1   2  10      354.93      346.96      9.07 o
   2   2  10      769.73      731.39     19.43 o
   3   2  10       26.34       22.66      4.64 o
   4   2  10      182.32      219.59      8.49 o
   5   2  10      141.71      172.94      6.71 o
   6   2  10      194.86      171.94      5.37 o
   7   2  10       11.86        7.47      5.15 o
   8   2  10      322.89      355.44     13.09 o
   9   2  10       31.09       31.55      7.18 o
  10   2  10      197.43      182.14     18.35 o
  11   2  10      184.09      182.13     20.22 o
  12   2  10       15.11       17.89     13.62 o
  13   2  10        0.83        2.50     15.00 o
 -10   3  10       95.39       81.02     14.74 o
  -9   3  10        4.83       10.00     12.89 o
  -8   3  10      115.76      131.88     14.33 o
  -7   3  10       71.68       74.17     14.81 o
  -6   3  10      357.87      363.34     15.34 o
  -5   3  10      360.92      360.06     11.47 o
  -4   3  10      109.80      102.40      6.64 o
  -3   3  10      246.27      268.51     10.54 o
  -2   3  10      555.75      587.73     26.24 o
  -1   3  10      488.66      482.84     11.38 o
   0   3  10      265.84      224.44      6.94 o
   1   3  10      113.82      111.06      4.18 o
   2   3  10     1203.15     1192.30     32.72 o
   3   3  10       99.18      103.19      4.52 o
   4   3  10     1769.81     1804.71     54.69 o
   5   3  10       41.79       40.53      4.12 o
   6   3  10      230.57      255.27      9.38 o
   7   3  10       79.30       82.02     12.81 o
   8   3  10       44.36       28.81      4.62 o
   9   3  10       48.82       63.59     21.24 o
  10   3  10       71.62       82.52     13.35 o
  11   3  10        0.17       -3.66     14.06 o
  12   3  10        1.94       -3.25     15.15 o
  13   3  10        4.09        2.32     20.66 o
 -10   4  10       43.23       23.70     23.35 o
  -9   4  10        7.77       15.19     15.56 o
  -8   4  10      100.47       91.05     11.12 o
  -7   4  10       87.59      103.35      9.31 o
  -6   4  10       37.73       35.31      5.88 o
  -5   4  10        0.46        2.75      5.98 o
  -4   4  10       83.88       70.50      6.25 o
  -3   4  10        7.52       17.91      7.89 o
  -2   4  10      160.53      134.35      6.08 o
  -1   4  10       94.73       77.20      4.58 o
   0   4  10      416.10      413.43     12.07 o
   1   4  10       54.18       56.37      2.44 o
   2   4  10      263.75      259.36      7.99 o
   3   4  10       10.57        9.71      4.25 o
   4   4  10      536.61      487.52     12.21 o
   5   4  10      396.79      459.39     11.93 o
   6   4  10       33.99       31.98      4.52 o
   7   4  10       32.56       37.74      8.34 o
   8   4  10       57.20       61.63      9.37 o
   9   4  10        2.32       -5.17     11.53 o
  10   4  10       51.60       60.32     13.14 o
  11   4  10        3.02        2.32     14.10 o
  12   4  10        0.76       -1.92     15.77 o
  13   4  10       12.09        1.14     20.47 o
 -10   5  10        0.23        2.32     34.94 o
  -9   5  10       73.94       72.99     15.87 o
  -8   5  10      224.89      209.29     11.64 o
  -7   5  10       53.62       54.24     10.00 o
  -6   5  10       69.62       76.82      9.73 o
  -5   5  10       98.85       98.65      5.63 o
  -4   5  10       68.31       78.33      6.42 o
  -3   5  10      218.85      220.31      7.50 o
  -2   5  10        0.80       -2.19      7.56 o
  -1   5  10       43.84       39.41      5.42 o
   0   5  10      369.41      301.73     10.61 o
   1   5  10        0.22        1.58      3.75 o
   2   5  10      349.70      357.85      9.59 o
   3   5  10      124.78      126.28      5.14 o
   4   5  10       71.76       77.47      5.27 o
   5   5  10      821.43      849.21     21.71 o
   6   5  10      139.98      141.13      6.17 o
   7   5  10        0.60        2.75      3.56 o
   8   5  10        4.64        7.85      9.02 o
   9   5  10        0.03        1.37     10.04 o
  10   5  10       27.19       19.81     11.37 o
  11   5  10        6.64        3.25     14.20 o
  12   5  10        2.58        5.96     13.68 o
  13   5  10       45.42       69.47     21.05 o
  -9   6  10        6.98       11.18     16.14 o
  -8   6  10        2.14        1.92     13.27 o
  -7   6  10        8.17        8.48     12.36 o
  -6   6  10       11.82       16.73      9.19 o
  -5   6  10        2.12        2.50      7.10 o
  -4   6  10        0.51        2.05      6.96 o
  -3   6  10        3.13        9.15      5.05 o
  -2   6  10        8.43        6.13      4.23 o
  -1   6  10      142.94      140.90      6.08 o
   0   6  10      111.17       91.93      3.62 o
   1   6  10      183.74      171.95      6.17 o
   2   6  10       19.97       19.58      4.41 o
   3   6  10      235.78      220.87      7.00 o
   4   6  10        0.34       -0.46      5.32 o
   5   6  10       23.80       27.28      4.97 o
   6   6  10        4.68        8.63      4.31 o
   7   6  10       66.85       79.64      4.79 o
   8   6  10        2.48        6.94     10.39 o
   9   6  10      139.31      139.32     11.47 o
  10   6  10       60.48       73.71     12.13 o
  11   6  10       67.25       85.06     18.16 o
  12   6  10       31.11       35.23     19.10 o
  13   6  10       17.21       23.02     20.23 o
  -9   7  10       14.34       11.53     22.13 o
  -8   7  10        0.42       -1.14     13.95 o
  -7   7  10        5.60        8.63     14.60 o
  -6   7  10      153.13      176.18     10.68 o
  -5   7  10        0.55        1.92      9.42 o
  -4   7  10        0.22       -2.11      6.75 o
  -3   7  10      111.57      102.80      8.16 o
  -2   7  10       65.68       64.84      4.54 o
  -1   7  10      369.37      387.39     13.11 o
   0   7  10       12.12        9.87      2.79 o
   1   7  10      179.69      161.91      6.98 o
   2   7  10      148.12      143.53      5.52 o
   3   7  10      352.83      353.06     10.22 o
   4   7  10       63.03       66.92      5.23 o
   5   7  10        0.11       -2.71      5.65 o
   6   7  10       38.18       37.24      4.85 o
   7   7  10       41.61       39.87      5.13 o
   8   7  10        5.40        1.73      9.42 o
   9   7  10       60.71       73.71     12.62 o
  10   7  10      100.73      121.26     12.83 o
  11   7  10        0.14        0.77     24.33 o
  12   7  10       33.36       28.22     19.00 o
  13   7  10       30.49       19.21     20.43 o
  -8   8  10        8.75       10.62     29.66 o
  -7   8  10        4.76       11.35     18.88 o
  -6   8  10       38.07       46.74     11.94 o
  -5   8  10       63.24       71.34      9.13 o
  -4   8  10        0.05        5.17      7.14 o
  -3   8  10        0.28       -0.19      9.92 o
  -2   8  10        7.54       11.18      9.46 o
  -1   8  10        6.16        7.54      4.66 o
   0   8  10      512.52      516.33     17.16 o
   1   8  10      129.30      127.62      6.04 o
   2   8  10       85.49       72.33      6.40 o
   3   8  10        1.00       -2.02      4.79 o
   4   8  10       38.99       34.10      5.59 o
   5   8  10       69.90       54.26      5.52 o
   6   8  10        0.00       -2.27      7.14 o
   7   8  10       67.25       64.88      6.15 o
   8   8  10        2.37        6.37      9.81 o
   9   8  10        0.04       -1.14     10.52 o
  10   8  10        6.59       14.96     22.87 o
  11   8  10       19.69       34.59     25.11 o
  12   8  10        0.75        5.56     19.02 o
  13   8  10       33.56       38.25     21.61 o
  -7   9  10        0.06       -0.19     14.79 o
  -6   9  10        0.19       -0.39     14.12 o
  -5   9  10        0.10        0.77     11.12 o
  -4   9  10       16.11       15.19      7.89 o
  -3   9  10        0.19       -1.37      7.33 o
  -2   9  10       93.32      100.55      8.90 o
  -1   9  10       25.28       20.95      8.12 o
   0   9  10       20.59       21.71      6.60 o
   1   9  10       58.97       42.38      3.29 o
   2   9  10       74.29       65.03      4.97 o
   3   9  10       58.86       62.31      6.81 o
   4   9  10      124.77      126.46      6.35 o
   5   9  10       18.51       19.54      5.61 o
   6   9  10      119.41       99.86      6.46 o
   7   9  10       20.28       27.20      7.10 o
   8   9  10       18.23        8.48     11.55 o
   9   9  10      111.36      149.31     16.95 o
  10   9  10       21.82       19.44     16.52 o
  11   9  10       76.22      122.18     26.68 o
  12   9  10        9.44       15.61     27.94 o
  -7  10  10       13.22        1.37     20.85 o
  -6  10  10       89.98       92.91     17.37 o
  -5  10  10       11.10        9.65     17.16 o
  -4  10  10        5.74        1.14     11.84 o
  -3  10  10       24.02       24.80     10.21 o
  -2  10  10       23.59       36.89     10.62 o
  -1  10  10       18.87       17.66      8.86 o
   0  10  10        0.06        0.19      5.65 o
   1  10  10       58.19       58.96      8.55 o
   2  10  10        0.10       -0.37      6.94 o
   3  10  10        7.47       15.56      6.91 o
   4  10  10       18.99       13.04      7.31 o
   5  10  10      202.42      228.89      8.97 o
   6  10  10       68.51       59.11      7.99 o
   7  10  10        0.97        6.15     13.29 o
   8  10  10        5.07       -0.96     14.49 o
   9  10  10        4.75        0.19     15.77 o
  10  10  10        5.86        7.70     17.08 o
  11  10  10       40.86       48.09     26.54 o
  12  10  10        8.12       12.69     28.67 o
  -6  11  10       12.63        9.06     15.44 o
  -5  11  10        0.05        4.98     13.06 o
  -4  11  10        0.20        3.06     11.29 o
  -3  11  10       52.25       57.13     10.48 o
  -2  11  10        2.25        1.37     11.41 o
  -1  11  10       36.04       34.41     17.08 o
   0  11  10       18.98       28.65     16.04 o
   1  11  10       20.90       13.73      7.47 o
   2  11  10       49.40       56.74      7.97 o
   3  11  10        2.64        8.81      7.72 o
   4  11  10        4.39        0.31      2.48 o
   5  11  10        2.07       -3.15      9.08 o
   6  11  10        0.01       -1.37      8.65 o
   7  11  10       10.33       27.92     20.37 o
   8  11  10        0.02        2.32     15.44 o
   9  11  10       27.94       41.94     23.89 o
  10  11  10       22.44       29.56     18.38 o
  11  11  10       15.41       11.18     27.55 o
  -5  12  10       18.49       14.66     23.89 o
  -4  12  10       15.09       14.45     30.56 o
  -3  12  10       19.97       20.81     29.10 o
  -2  12  10       33.44       54.03     19.98 o
  -1  12  10       36.09       34.26     18.50 o
   0  12  10        0.01       -0.96     17.18 o
   1  12  10      145.32      178.78     18.55 o
   2  12  10        0.07        2.34     11.88 o
   3  12  10       16.60       17.35     10.27 o
   4  12  10       47.90       58.72     10.33 o
   5  12  10       29.53       32.73      9.19 o
   6  12  10       33.14       33.33     10.64 o
   7  12  10       72.14       93.98     16.14 o
   8  12  10       21.10       17.54     23.12 o
   9  12  10        2.38       -2.11     17.52 o
  10  12  10        0.86        5.17     19.17 o
  11  12  10        0.07        2.67     28.96 o
  -4  13  10       46.26       45.43     24.12 o
  -3  13  10        8.82       16.50     22.89 o
  -2  13  10        6.29       16.17     21.20 o
  -1  13  10       49.50       42.49     28.39 o
   0  13  10       55.09       50.82     19.17 o
   1  13  10        0.50        0.77     17.43 o
   2  13  10        0.93        2.86     13.33 o
   3  13  10        1.91        1.84      9.48 o
   4  13  10       21.69       17.54      9.94 o
   5  13  10       14.39       10.14      9.98 o
   6  13  10       15.98       12.31     10.12 o
   7  13  10        6.19        5.56     15.75 o
   8  13  10       73.16       93.18     18.47 o
   9  13  10        1.36       -4.04     18.46 o
  10  13  10        7.12       15.19     20.00 o
  -3  14  10        5.67       -5.17     26.12 o
  -2  14  10        6.00       17.08     23.04 o
  -1  14  10       21.77       31.09     22.73 o
   0  14  10       35.52       37.06     21.10 o
   1  14  10        9.80       22.37     20.06 o
   2  14  10       13.28       10.00     19.04 o
   3  14  10      170.88      196.51     14.00 o
   4  14  10      100.19       95.75     12.73 o
   5  14  10        2.56       -4.08     12.29 o
   6  14  10        0.53        1.37      5.09 o
   7  14  10        3.61       -6.37     23.87 o
   8  14  10       58.27       61.84     18.98 o
   9  14  10       17.58       11.73     19.39 o
  -1  15  10        9.14       12.50     25.21 o
   0  15  10        2.63       11.18     32.72 o
   1  15  10       18.05       20.81     22.77 o
   2  15  10        3.27       -3.25     29.56 o
   3  15  10        9.75       11.82     13.14 o
   4  15  10        6.91        5.38     12.46 o
   5  15  10       31.28       28.25     17.31 o
   6  15  10        0.36       -4.81     23.83 o
   7  15  10        4.18       -6.52     25.11 o
   8  15  10       29.43       38.60     19.98 o
   2  16  10        1.12       -3.06     32.56 o
   3  16  10        1.17       12.50     22.66 o
   4  16  10        3.26        8.55     15.77 o
   5  16  10        0.00       -0.93     23.25 o
  -5 -14  11       11.99       -1.14     24.67 o
  -4 -14  11       22.99       20.72     19.10 o
  -3 -14  11       22.70       19.44     20.79 o
  -2 -14  11       16.52       15.40     14.80 o
  -1 -14  11        8.44        6.94     20.83 o
   0 -14  11       21.43       15.19     17.08 o
   1 -14  11        9.03       19.58     15.34 o
   2 -14  11       36.43       46.37     18.69 o
  -6 -13  11       30.45       23.70     31.20 o
  -5 -13  11       25.61       20.56     21.01 o
  -4 -13  11       16.28       22.71     19.23 o
  -3 -13  11       85.31       95.83     19.46 o
  -2 -13  11       69.62       86.21     18.65 o
  -1 -13  11       14.18        8.23     13.85 o
   0 -13  11        0.23        5.17     15.77 o
   1 -13  11       10.33       12.11     14.20 o
   2 -13  11        4.72        9.06     17.37 o
   3 -13  11        0.59       -1.73     20.43 o
   4 -13  11        0.79       -2.67     17.49 o
  -7 -12  11       16.42       13.81     23.20 o
  -6 -12  11        0.14       -4.62     21.34 o
  -5 -12  11        8.25        7.85     27.82 o
  -4 -12  11        3.82        7.83     15.11 o
  -3 -12  11        2.03       -4.06     17.31 o
  -2 -12  11       17.25       19.69     14.56 o
  -1 -12  11       29.79       17.22     10.66 o
   0 -12  11        2.37        3.21     10.29 o
   1 -12  11        1.33        4.98     12.08 o
   2 -12  11        0.13        2.67     12.48 o
   3 -12  11       42.72       49.43     13.46 o
   4 -12  11        9.13        6.37     15.96 o
   5 -12  11       22.99       24.66     14.04 o
   6 -12  11        0.51        8.63     30.91 o
  -8 -11  11        0.72        0.77     23.76 o
  -7 -11  11       21.93       11.73     21.94 o
  -6 -11  11       30.78       41.41     21.24 o
  -5 -11  11       46.40       49.04     19.04 o
  -4 -11  11        0.69        3.66     24.47 o
  -3 -11  11        0.08       -7.21     14.86 o
  -2 -11  11       12.19        7.64     11.20 o
  -1 -11  11        0.39        2.54     11.67 o
   0 -11  11      180.47      207.53     10.18 o
   1 -11  11       17.41        9.04      8.38 o
   2 -11  11       32.67       22.10     13.43 o
   3 -11  11        2.06        2.32     11.98 o
   4 -11  11       17.95        9.65     12.33 o
   5 -11  11        0.11        3.06     14.92 o
   6 -11  11        4.75        3.66     13.85 o
   7 -11  11        2.32        0.39     21.29 o
  -9 -10  11        3.83       -0.39     34.83 o
  -8 -10  11        0.00       -2.32     23.35 o
  -7 -10  11       11.10       11.18     30.78 o
  -6 -10  11        0.15        5.56     19.23 o
  -5 -10  11        3.70       -2.11     25.81 o
  -4 -10  11        8.29        4.62     16.93 o
  -3 -10  11        0.27        0.02      0.79 o
  -2 -10  11        6.90        9.46     13.39 o
  -1 -10  11        2.97        1.52     12.02 o
   0 -10  11       31.55       36.06      9.40 o
   1 -10  11       88.54       97.26      8.79 o
   2 -10  11        4.27       -2.96     12.62 o
   3 -10  11       11.56       22.75     15.75 o
   4 -10  11        0.05       -0.58     13.52 o
   5 -10  11        3.73        2.11     13.85 o
   6 -10  11       64.27       76.34     13.58 o
   7 -10  11        4.87        7.70     13.62 o
   8 -10  11        1.21        3.06     14.54 o
  -9  -9  11        6.54       13.81     16.91 o
  -8  -9  11        5.05        2.86     18.21 o
  -7  -9  11       10.42        5.96     14.22 o
  -6  -9  11        0.50       -1.92     15.00 o
  -5  -9  11        1.77        5.96     12.11 o
  -4  -9  11       12.51       14.45     21.18 o
  -3  -9  11       30.17       25.81     11.33 o
  -2  -9  11       28.22       23.14     10.00 o
  -1  -9  11        6.96       16.73     11.41 o
   0  -9  11       29.34       25.81      9.13 o
   1  -9  11       11.42       20.08      8.42 o
   2  -9  11       22.54       25.11      7.81 o
   3  -9  11        6.24       10.70     10.06 o
   4  -9  11       18.15       12.77      8.98 o
   5  -9  11        1.00        6.94     10.97 o
   6  -9  11        0.19        3.66     11.94 o
   7  -9  11       14.97        6.94     14.62 o
   8  -9  11        1.71        0.96     13.91 o
 -10  -8  11        0.00        4.62     23.68 o
  -9  -8  11        0.01       13.62     16.17 o
  -8  -8  11        7.22        8.48     16.71 o
  -7  -8  11      118.40      139.64     16.39 o
  -6  -8  11       33.59       37.06     14.35 o
  -5  -8  11        0.02       -0.58     13.14 o
  -4  -8  11        1.79        5.36     10.73 o
  -3  -8  11        2.75       -0.96     10.23 o
  -2  -8  11       11.30        7.93     11.88 o
  -1  -8  11        0.13       -7.85     14.18 o
   0  -8  11        0.57       -3.54      9.11 o
   1  -8  11       21.49       27.78      7.16 o
   2  -8  11       36.29       51.09      8.18 o
   3  -8  11        0.96        1.54      7.50 o
   4  -8  11        0.08        3.83     11.71 o
   5  -8  11        4.78        4.98     10.35 o
   6  -8  11       62.56       89.73     11.83 o
   7  -8  11        8.91        6.94     11.77 o
   8  -8  11       22.86       31.85     15.34 o
   9  -8  11        7.53        4.04     14.82 o
 -10  -7  11       71.77       66.28     17.39 o
  -9  -7  11        1.28       -4.81     15.36 o
  -8  -7  11       43.83       33.60     16.56 o
  -7  -7  11        2.38        0.39     14.90 o
  -6  -7  11       17.16       22.75     16.95 o
  -5  -7  11        0.04        3.83     12.63 o
  -4  -7  11      147.00      151.37     15.70 o
  -3  -7  11       28.78       25.35     13.68 o
  -2  -7  11       44.73       43.53      9.35 o
  -1  -7  11        5.20        3.89      8.57 o
   0  -7  11      150.30      149.04     11.22 o
   1  -7  11       30.21       30.35      6.75 o
   2  -7  11       14.78       13.10      8.42 o
   3  -7  11       32.24       33.93      8.88 o
   4  -7  11       42.72       34.41      9.44 o
   5  -7  11        0.18       -5.56     11.31 o
   6  -7  11       29.82       38.09     10.62 o
   7  -7  11        2.10        0.39     11.02 o
   8  -7  11       40.88       52.81     12.50 o
   9  -7  11       10.77       11.73     15.77 o
  10  -7  11        5.38        6.52     17.49 o
 -10  -6  11        1.76       -1.73     18.07 o
  -9  -6  11       92.26       93.99     17.76 o
  -8  -6  11        0.66        0.77     19.17 o
  -7  -6  11       21.90       24.10     14.29 o
  -6  -6  11       25.92       26.47     13.27 o
  -5  -6  11       66.06       69.93     11.14 o
  -4  -6  11       45.53       51.22     10.12 o
  -3  -6  11       14.79       18.59      9.44 o
  -2  -6  11       28.31       33.62      7.39 o
  -1  -6  11       71.45       72.36      8.71 o
   0  -6  11        1.12       -5.81      7.66 o
   1  -6  11       71.66       57.55     12.83 o
   2  -6  11       17.64       21.96      9.23 o
   3  -6  11       29.35       35.39      9.73 o
   4  -6  11        9.42       10.35      8.30 o
   5  -6  11        0.22       -3.46      8.65 o
   6  -6  11       17.99       21.96      9.89 o
   7  -6  11        0.23        3.46     12.11 o
   8  -6  11        0.40        6.15     16.17 o
   9  -6  11       38.36       30.93     14.97 o
  10  -6  11        8.09        9.83     14.26 o
 -10  -5  11       37.28       37.24     16.75 o
  -9  -5  11        4.35        2.50     14.43 o
  -8  -5  11      207.12      229.01     15.12 o
  -7  -5  11        7.05       10.62     13.46 o
  -6  -5  11       45.09       45.62     12.92 o
  -5  -5  11        1.39        2.50     11.75 o
  -4  -5  11       12.96        6.37      9.23 o
  -3  -5  11      182.70      182.53     10.48 o
  -2  -5  11       27.26       26.83      7.62 o
  -1  -5  11      102.66      102.80      7.27 o
   0  -5  11      132.22      109.45      8.82 o
   1  -5  11       78.45       65.09      8.24 o
   2  -5  11       70.50       87.12      7.77 o
   3  -5  11       57.19       47.70      7.66 o
   4  -5  11        0.14       -1.14      7.64 o
   5  -5  11       59.49       62.70      8.55 o
   6  -5  11       15.69        7.47      9.02 o
   7  -5  11       23.39       13.62      9.62 o
   8  -5  11        0.16        0.77     12.06 o
   9  -5  11        2.34        1.14     12.06 o
  10  -5  11        7.10        7.85     13.44 o
  11  -5  11       44.58       54.44     18.42 o
 -10  -4  11        0.60       -1.52     22.17 o
  -9  -4  11       28.97       32.97     16.56 o
  -8  -4  11       24.54       31.69     12.81 o
  -7  -4  11        3.61        6.52     11.53 o
  -6  -4  11       16.38       32.48     12.33 o
  -5  -4  11      127.30      130.29     11.08 o
  -4  -4  11        2.36        0.39     10.46 o
  -3  -4  11       33.10       18.48      9.77 o
  -2  -4  11       29.57       19.69      7.20 o
  -1  -4  11       47.81       44.74      9.06 o
[truncated: 128,090 more chars]
